# Supplementary material for: Mammary tumour cells remodel the bone marrow vascular microenvironment to support metastasis
Source: Nat Commun. 2021 Nov 26;12:6920. doi: 10.1038/s41467-021-26556-6 (PMC8626461; doi:10.1038/s41467-021-26556-6)
Supplement: Supplementary file 9 — Source Data [file 41467_2021_26556_MOESM9_ESM.xlsx]

## Sheet: Fig. 1
	Fig. 1d					Fig. 1e			Fig. 1f
	Blood vessels		Bone			DTCs	Random		DTCs	Random
	DTCs	Random	DTCs	Random		0	5.51102		63.05	33.69
	2.85	18.18	75.72	19.34		0	7.89368		40.4	23.08
	2.14	1.51	51.6	16.93		26.6667	9.94022		84.03	35.96
	0	28.97	29.76	26.32		12.9412	8.3871		74.29	36.36
	5.46	2.14	60.33	28.64		6.34921			47.19	31.19
	5.46	9.43	21.41	34.88		10.7143			93.55	25.9684
	6.77	21.91	36.02	50.06		24.1943
	1.51	0	45.26	47.1		2.08333
	13.02	14.23	65.77	44.53
	3.87	5.89	56.6	30.62
	14.16	10.87	59.32	74.13
	15.14	12.05	36.16	28.62
	12.21	18.49	42.58	29.78
	13.12	14.54	33.35	21.25
	0	15.55	33.15	54.81
	7.57	17.74	43.11	58.1
	4.54	19.74	26.29	20
	0	42.53	38.55	27.24
	1.51	37.3	30.66	2.08
	2.85	22.05	32.9	27.49
	9.52	28.54	47.44	16.89
	6.77	26.45	32.21	3.83
	4.79	23.56	42.69	48.79
	20.17	30.01	14.9	38.48
	0	23.61	42.89	58.66
	0	7.28	21.46	7.66
	1.51	9.43	29.03	33.89
	0	21.38	30.1	28.54
	2.85	7.23	46.02	49.71
	2.85	4.82	40.21	73.23
	9.58	18.68	60.14	13.81
	8.56	19.34	21.32	5.54
	8.67	28.66	40.05	52.04
	1.51	10.66	71.84	33.92
	1.51	14.46	75.08	52.55
	16.65	24.28	42.87	75.99
	31.17	21.74	46.45	59.17
	0	20.34	31.98	112.81
	3.03	12.03	72.88	29.27
	15.72	16.33	42.69	38.05
	23.27	16.96	48.74	36.52
	5.89	9.64	64.32	18.91
	9.08	5.36	55.31	39.3
	6.42	39.09	64.87	53.39
	0	19.93	77.45	13.05
	0	2.85	58.8	31.25
	1.51	3.22	78.82	36.55
	4.91	11.08	83.24	103.07
	1.51	5.27	67.65	44.62
	0	14.82	71.58	14.62
	0	6.52	23.22	52.72
	0	13.09	13.53	73.47
	0	2.41	65.29	68.86
	10.06	18.18	43.75	93.2
	2.85	21.26	24.28	149.01
	10.71	22.97	33.93	43.71
	3.03	14.19	54.93	30.17
	1.51	17.92	19.33	4.3
	9.08	22.64	20.07	21.65
	3.87	14.77	19.31	69.26
	0	27.43	19.87	5.91
	6.06	4.82	64.8	12.04
	3.39	14.41	32.45	14.64
	12.44	8.54	48.88	45.89
	0	10.83	20.28	86.27
	10.22	35.79	20.58	96.1
	2.14	28.58	85.04	95.52
	0	50.25	18.87	123.54
	0	0	29.41	99.17
	3.39	18.68	50.49	148.4
	1.51	30.15	42.13	160.99
	3.22	2.41	43.61	142.55
	21.92	25.52	49.67	138.79
	0	27.45	75.94	17.93
	1.51	28.42	36.42	56.16
	0	19.98	45.85	27.47
	2.85	3.03	60.14	76.51
	11.82	9.91	105.8	78.27
	0	4.82	49.08	83.8
	1.51	15.72	88.98	139.89
	1.51	0	59.69	88.83
	10.87	6.79	40.11	57.21
	0	10.47	43.45	33.33
	4.28	22.06	18.71	146.84
	4.28	22.42	29.95	58.88
	19.48	19.34	66.89	10.71
	0	5.05	37.56	17.46
	0	24.14	27.98	86.12
	2.14	13.12	38.25	42.3
	0	11.38	27	71.78
	2.14	12.92	34.61	57.97
	5.14	23.9	49.42	81.14
	0	42.08	38.42	22.9
	4.28	11.74	105.58	9.66
	0	7.19	83.21	32.43
	5.46	22.82	74.51	12.5
	0	27.06	71.99	5.65
	0	3.03	29.09	57.49
	0	0	101.4	19.31
	6.62	0	91.92	13.17
	0	23.22	60.26	9.71
	1.51	10.1	72.51	3.22
	4.54	10.6	42.53	6.44
	0	16.83	36.64	49.89
	3.39	1.51	24.46	42.63
	2.14	12.11	94.78	10.42
	4.91	0	88.81	28.5
	8.97	4.82	98.32	68.99
	1.51	18.2	72.68	54.44
	0	17.92	62.95	29.57
	0	7.39	75.64	71.19
	4.91	14.46	78.23	59.47
	2.85	16.6	52.06	15.47
	6.06	13.72	38	67.93
	2.85	1.51	65.05	25.82
	5.14	10.97	63.38	27.19
	5.14	33.35	17.11	72.59
	10.06	24.79	21.93	54.68
	15.89	19.75	29.07	52.41
	16.13	18.13	58.76	48.95
	9.69	32.48	54.22	48.84
	0	6.06	40.37	38.64
	6.06	17.15	70	60.14
	8.5	20.09	64.16	70.29
	13.16	13.38	91.85	57.1
	49.88	12.14	53.59	44.64
	3.22	22.83	76.45	37.57
	3.03	5.69	44.79	14.89
	5.14	10.83	19.13	31.23
	6.79	37.89	30.05	19.73
	3.87	20.43	23.27	58.63
	12.26	43.15	28.49	95.34
	4.28	10.66	19.57	17.03
	4.54	32.52	13	31.29
	3.03	65.23	8.42	43.57
	3.03	31.44	18.11	51.22
	20.47	5.69	5.95	4.38
	3.03	32.51	15.97	0
	13.82	50.56	5.06	32.93
	5.14	33.42	7.68	15.34
	12.72	16.08	15.36	33.11
	15.63	29.45	29.13	21.17
	0	16.9	13.31	34.97
	5.69	36.63	6.27	43.04
	4.79	9.99	25.32	59.6
	5.69	0	5.29	73.46
	20.62	17.54	4.87	102.26
	8.67	0	12.57	86.96
	20.43	27.25	45.12	42.67
	21.74	7.74	3.43	74.04
	0	7.74	43.23	86.96
	34.61	1.51	18.61	90.98
	6.24	15.35	36.13	90.35
	16.12	6.06	20.59	31.09
	21.69	0	29.41	97.34
	12.88	3.03	45.05	60.88
	16.69	25.97	22.9	6.51
	31	8.31	26.93	36.58
	8.97	10.83	16.98	25.16
	9.64	16.68	35.44	17.61
	12.79	21.92	87.64	38.77
	12.42	5.69	61.62	17.95
	15.43	3.03	63.55	0.69
	19.69	13.54	40.04	20.32
	34.98	19.1	54.07	66.06
	0	8.54	43.79	0
	12.42	10.83	18.88	45.38
	26.49	8.97	25.96	67.21
	30.21	0	18.09	102.89
	23.61	5.05	14.94	100.83
	31.35	15.14	20.05	121.34
	15.72	33.53	7.94	124.22
	17.74	8.03	10.45	98.36
	21.25	26.23	21.73	97.91
	14.23	25.11	9.66	0
	23.27	7.89	9.11	10.14
	41.19	4.79	25.52	40.82
	29.29	0	28.23	28.08
	11.48	21.69	20.73	71.89
	15.16	6.52	12.76	53.34
	31.68	13.57	29.79	19.15
	26.92	10.92	13.84	57.17
	22.74	32.16	13.97	42
	22.12	15.26	25.01	42.92
	28.86	17.14	23.91	23.4
	32.98	8.54	14.94	6.92
	53.47	4.54	13.86	72.68
	24.79	7.39	0	58.56
	51.89	14.33	3.69	20.76
	28.13	3.39	9.01	2.08
	26.84	21.31	21.16	46.89
	34.89	41.16	6.86	0
	45.04	0	4.86	43.56
	20.21	12.63	19.48	58.28
	28.33	33.21	27.6	23.52
	24.56	14.31	14.48	52.11
	29.68	21.2	14.93	39.29
	2.85	31.13	15.61	46.21
	12.5	60.19	0	100.42
	8.09	6.69	42.68	51.42
	1.51	12.47	29.57	99.16
	2.41	22.84	41.61	133.95
	16.09	19.35	32.77	27.42
	6.24	7.89	25.42	18.5
	0	11.71	11.94	60.79
	9.55	7.57	12.7	63.49
	7.46	12.85	56.65	48.92
	0	41.15	22.54	50.27
	11.26	12.42	35.95	13.2
	0	6.62	31.39	11.71
	0	6.77	44.56	32.74
	0	2.85	53.07	141.34
	1.38	18.94	38.14	114.39
	0	7.57	60.81	120.6
	0.69	15.43	56.4	85.35
	6.9	14.41	51.61	169.43
	0	7.19	42.03	50.3
	0	9.4	13.99	14.68
	0	3.03	5.4	15.51
	0.69	5.97	25.67	37.09
	3.46	15.44	29.54	2.49
	0	16.12	15.59	31.97
	0	5.69	37.54	60.54
	4.43	19.4	7.74	30.85
	0	32.62	13.43	31.39
	3.91	19.77	28.31	43.53
	0	12.72	18.45	6.44
	0	4.54	22.06	39.17
	0	2.85	41	32.41
	9.37	14.78	39.94	65.13
	0	29.79	33.99	25.51
	10.47	22.63	32.96	0.69
	0	7.84	41.99	34.74
	0	14.54	38.95	28.35
	2.19	13.38	34.97	0
	5.72	5.05	19.03	37.86
	0	19.67	30.11	39.59
	25.52	18.8	13.44	62.7
	46.36	17.82	17.12	13.19
	38.98	10.55	14.34	54.42
	32.16	52.76	22.4	9.28
	30.23	21.44	16.2	23.19
	0.69	23.8	20.43	4.84
	34.66	14.17	9.98	88.08
	0	25.67	13.17	99.44
	0	60.93	33.71	22.37
	0	53.02	39.66	63.23
	14.44	16.88	42.26	60.18
	62.29	33.05	78.41	42.51
	34.6	27.13	79.2	84.52
	18.28	0	57.95	44.6
	46.93	12.47	80.49	71.3
	23.1	8.03	81.66	120.91
	31.14	5.36	64.2	138.11
	0.98	0	57.48	187.86
	14.55	5.27	18.15	171.44
	0	10.06	61.53	151.62
	9.28	3.87	20.03	168.55
	29.27	13.04	38.51	140.63
	0.69	4.16	55.03	174.13
	39.43	7.94	18.58	102.32
	42.26	4.79	0	126.27
	51.25	10.58	9.71	114.99
	21.34	7.94	5.27	82.93
	32.9	0	10.74	144.49
	38.48	12.09	13.31	160.59
	29.13	10.1	8.37	30.9
	30.96	2.14	9.41	0.69
	0	13.84	9.28	0
	19.59	23.87	37.98	2.49
	0	0	51.27	2.08
	71.13	13.25	54.16	104.11
	65.77	0	51.7	93.56
	44.36	7.89	81.15	76.62
	59.36	2.41	33.97	132.54
	31.56	0	26.28	106.76
	28.17	5.05	82.01	38.08
	27.45	2.85	34.75	121.46
	11.67	12	41.54	51.34
	44.71	5.89	52.1	124.96
	23.79	0	64.71	129.29
	16.42	0	77.12	122.03
	16.28	13.04	57.21	9.04
	39.62	4.82	101.48	4.15
	28.45	6.52	27.47	36.67
	9.55	40.1	18.91	53.79
	16.37	36.36	17.42	26.2
	28.93	3.87	17.35	70.24
	31.01	24.88	20.28	0
	38.68	19.57	14.52	28.99
	36.96	16.69	11.08	87.81
	0	0	8.37	83.82
	0	37.75	20.76	128.56
	7.56	21.33	37.9	31.69
	14.88	0	28.58	58.06
	44.31	16.81	30.65	116.35
	32.24	19.39	24.23	130.86
	23.68	47.39	28.06	113.65
	15	34.76	15.02	113.07
	0	17.08	10.28	112.73
	0	11.21	16.34	35.21
	0	9.08	26.28	118.05
	24.75	0	25.69	88.71
	17.62	15.75	42.33	73.71
	66.75	0	19.78	19.55
	64.44	13.72	11.76	18.5
	49.54	3.87	45.35	30.66
	42.53	26.46	10.48	38.91
	45.31	9.76	24.75	5.4
	22.25	10.06	25.31	50.41
	39.68	16.83	41.15	11.45
	0	12.11	21.61	13.59
	44.42	3.87	20.64	94.29
	23.23	0	4.21	23.43
	12.65	20.17	6.85	65.47
	0	11.28	28.18	54.08
	0	0	23	1.38
	0	12.09	51.91	111.93
	20.48	60.74	43.86	90.39
	43.79	16.65	51.88	65.2
	54.49	8.54	35.15	68.02
	64.81	31.58	26.52	101.87
	30.61	39.76	72.52	107.54
	30.61	3.03	78.93	0
	19.35	5.14	18	15.97
	25.32	7.74	30.44	1.55
	0	17.9	23.93	66.4
	0.98	42.59	7.74	0
	2.08	18.16	5.87	2.08
	54.97	11.08	19.43	18.5
	42.9	10.1	23.62	0
	29.11	64.72	20.51	29.44
	24.85	44.18	16.82	0
	29.48	30.11	9.99	4.3
	20.92	7.28	13.26	19.42
	33.63	0	5.85	16.76
	3.09	11.41	17.29	22.33
	6.38	23.9	21.52	5.25
	3.94	2.41	28.53	12.37
	0	13.25	19	45.75
	0	37.73	26.88	10.14
	55.87	9.64	43.76	50.53
	53.09	42.96	44.65	33.76
	51.57	18.94	38.9	5.65
	55.74	12.79	11.53	0
	52.82	13.65	37.96	16.64
	39.25	22.97	10.59	6.44
	30.9	27.14	25.83	22.91
	55.78	25.69	23.2	42.34
	42.62	17.15	25.64	68.67
	39.9	31.31	37.67	96.42
	63.79	56.43	26.73	59.93
	59.06	61.11	37.86	78.25
	28.59	64.67	42.74	58.88
	3.05	58.84	7.78	70.77
	9.97	41.35	49.35	50.47
	17.78	22.16	64.46	21.73
	6.65	6.45	69.95	69.52
	14.14	7.84	39.91	73.62
	8.34	56.84	21.73	15.56
	6.8	54.57	44.28	22.61
	1.17	36.2	18.74	64.42
	7.83	77.26	21.99	13.36
	0	60.34	16.51	76.02
	8.47	56.84	26.38	53.16
	13.74	18.44	27.75	85.36
	3.52	28.02	20.43	26.9
	0	13.67	24.72	64.22
	8.9	9.76	40.91	37.48
	14.69	4.16	22.03	79.62
	1.86	5.05	21.38	0
	3.32	9.1	42.59	43.73
	1.66	3.39	17.6	34.19
	7.09	7.57	25.64	46.03
	7.38	2.41	10.38	7.74
	3.22	12.5	12.76	46.26
	10.47	16.26	10.73	56.74
	4.84	15.03	15.11	0
	5.81	34.76	34.97	9.82
	6.64	5.46	19.86	30.64
	0.83	19.68	22.12	12.23
	6.7	10.1	24.4	30.25
	4.15	0	28.27	37.37
	2.49	16.88	11.19	85.3
	7.1	0	24.7	0
	9.28	0	49.64	86.07
	8.3	17.18	36.76	101.75
	0	2.14	36.73	80.9
	4.15	15.44	29.57	93.29
	7.84	17.66	49.9	81.8
	4.84	9.87	48.08	29.11
	0	0	23.72	53.02
	7.88	32.19	12.45	8.9
	0.83	0	24.84	47.27
	10	20.56	20.76	100.32
	18.49	0	53.97	77.53
	3.32	2.85	25.6	7.45
	6.21	3.87	19.37	36.29
	4.07	8.15	9.69	38.58
	13	1.51	14.53	24.37
	12.34	4.79	14.55	32.05
	5.87	3.87	37.93	86.2
	0	16.72	32.8	46.76
	0	3.39	6.92	0
	0.83	2.41	45.88	1.38
	2.35	14.23	62.05	45.51
	3.98	0	66.15	6.92
	5.25	1.51	87.6	12.97
	6.16	6.62	34.47	54.89
	4.15	10.58	52.06	28.35
	1.17	1.51	3.46	2.08
	2.99	2.41	4.96	21.71
	4.15	5.14	8.3	40.97
	5.32	5.27	23.56	102.58
	2.99	5.05	21.01	57.67
	5.93	33.34	13.43	80.21
	0	3.39	21.56	143.96
	3.22	20.1	47.93	126.59
	0.83	0	0.69	132.78
	2.99	17.74	3.12	177.9
	2.63	10.58	11.48	74.25
	0	14.46	0	4.15
	15.6	0	0	52.36
	4.77	24.29	16.73	70.38
	3.62	14.28	0	16.25
	2.99	40.55	3.62	76.73
	2.35	1.51	2.49	0
	2.99	0	6.93	21.56
	7.83	2.41	0	50.87
	0	14.41	4.03	0
	1.66	9.91	62.03	18.88
	5.25	4.79	80.76	40.5
	3.98	2.14	75.41	21.96
	5.25	9.21	26.53	61.13
	0	0	18.4	22.22
	4.23	8.83	20.34	22.83
	1.17	1.51	54.83	12.47
	7.38	1.51	27.91	0
	4.23	3.39	31.33	36.04
	8.18	3.39	19.56	5.87
	8.14	5.46	19.05	68.11
	0.83	19.74	27.74	49.52
	0	37.04	20.04	53.82
	0.83	15.41	17.16	56.02
	10.89	0	44.61	31.43
	2.49	8.5	18.67	88.64
	8.83	10.06	24.45	58.86
	3.98	0	44.24	135.93
	5.32	4.54	18.55	124.22
	3.22	1.51	3.69	65.61
	2.99	9.43	16.45	47.81
	3.71	4.16	1.55	50.88
	3.32	9.08	7.75	66.05
	8.67	11.41	16.69	28.14
	12.21	8.97	21.86	35.73
	21.81	11.82	10.08	21.75
	4.47	21.65	7.96	28.35
	15.32	18.58	8.05	37.55
	4.47	5.69	13.48	185.65
	2.99	4.54	9.78	120.5
	8.79	15.47	8.74	144.14
	15.93	15.97	8.31	17.93
	3.71	17.95	6.36	64.15
	0	0	0	40.18
	8.94	18.76	36.25	3.46
	9.72	6.62	47.98	0
	4.15	2.41	38.77	2.94
	3.32	17.6	20.7	6.7
	3.22	18.12	6.36	10.48
	7.38	10.9	1.38	3.46
	3.98	0	23.05	33.76
	7.65	23.08	9.79	16.35
	5.81	31.5	8.23	0.69
	2.99	0	20.78	8.07
	1.66	0	29.95	56.54
	19.22	31.03	33.56	9.48
	5.69	4.79	41.22	65.25
	13.13	3.39	40.63	39.67
	5.25	12.48	20.06	34.13
	18.75	0	19.4	85.33
	0	0	23.62	26.71
	4.4	9.43	33.57	29.09
	7.43	5.89	18.34	72.27
	7.66	1.51	16.99	9.83
	8.18	1.51	22.72	134.73
	5.69	0	33.63	126.05
	6.21	17.95	36.94	139.17
	11.89	12.21	22.91	69.16
	8.83	12.77	18.49	196.51
	20.28	27.6	32.84	173.49
	26.61	4.16	30.71	150.62
	7.34	12.21	0	117.53
	0	27.25	0	150.54
	7.43	12.26	6.69	180.26
	3.32	4.16	13.65	167.4
	14.29	1.51	14.69	63.56
	3.72	0	6.09	82.97
	16.75	1.51	7.81	151.1
	14.09	1.51	6.28	117.48
	23.51	0	21.95	149.59
	1.38	0	29.05	0
	2.85	14.99	34.61	46.35
	0	11.28	69.68	0
	0	0	315.73	14.21
	6.9	8.67	310.5	9.1
	0	2.14	326.5	0.69
	0	12.88	286.04	8.03
	0	0	24.13	98.47
	3.73	6.79	50.81	117.63
	0	1.51	66.03	117.15
	0	42.37	43.53	68.68
	0.69	37.18	12.01	54.02
	3.05	1.51	23.19	87.58
	9.14	34.32	87.12	67.98
	0	3.03	49.85	18.13
	1.55	14.31	11.45	15.25
	13.48	10.92	4.98	73.01
	0	26.14	28.23	33.34
	0	2.85	26.67	63.48
	6.9	8.4	28.01	90.53
	2.85	0	40.51	59.35
	0	15.11	61.02	54.71
	0	25.83	48.93	28.23
	3.05	16.72	31.78	85.45
	12.48	0	15.6	135.67
	0	13.8	30.04	23.91
	0	0	38.73	69.15
	11.95	12.11	19.65	39.7
	15.54	16.57	61.09	65.79
	5.05	1.51	27.7	22.22
	0	4.82	30.58	14.56
	3.05	3.39	317.1	184.31
	0	18.23	65.56	169.34
	6.92	15.07	17.96	114.01
	0	0	86.98	88.29
	2.49	3.87	101.72	62.5
	3.05	16.62	73.34	107.23
	5.54	11.53	16.04	89.99
	15.23	4.79	14.1	60.17
	2.85	18.88	73.29	47.09
	1.96	7.89	13.05	78.59
	0	5.69	73.5	86.92
	0	7.89	54.47	2.08
	0	15.48	30.92	28.44
	0	0	44.59	8.46
	0	6.24	11.17	18.59
	3.34	5.97	68.47	13.41
	0	2.41	71.87	0
	6.09	0	49.21	8.93
	0	7.28	33.18	38.21
	5.58	14.36	27.99	0
	0	9.08	26.18	22.32
	3.34	0	12.67	37.92
	0.98	0	58.71	94.43
	6.81	4.54	25.32	108.86
	0	4.54	35.56	102.5
	3.46	5.89	17.04	66.21
	6.85	6.79	36.29	58.28
	4.21	4.54	52.36	95.46
	7.74	2.14	41.06	66.09
	15.17	9.47	52.38	56.15
	0	0	32.28	75.38
	2.19	7.57	9.97	62.84
	1.96	0	18.09	61.32
	20.06	0	9.86	47.42
	6.81	6.77	27.76	35.35
	3.12	23.8	13.69	117.98
	4.96	25.79	17.51	0
	0	0	84.55	45.05
	9.02	1.51	67.05	23.06
	4.38	7.89	114.04	3.22
	9.52	2.41	12.06	3.22
	10.58	6.06	28.82	31.17
	0	7.57	11.97	5.91
	0	3.03	23.36	27.29
	0	9.99	16.09	9.02
	0	0	14.86	17.21
	1.38	1.51	73.57	30.56
	5.91	4.16	61.44	34.97
	0	5.46	35.56	49.8
	0	11.93	33.6	0.69
	0	20.32	25.75	8.4
	0	12.85	25.6	15.84
	4.17	10.97	22.18	29.03
	0.69	4.91	56.22	50.76
	0	11.71	69.91	57.44
	18.9	6.62	40.9	16.29
	0	32.16	33.25	16.09
	9.32	0	13.92	35.57
	0	13.84	23.27	85.29
	3.05	31.89	18.27	65.13
	11.69	28.29	28.18	67.81
	16.26	0	49.36	76.85
	6.69	10.1	36.54	61.07
	1.55	16.13	36.09	66.79
	0.69	8.67	359.98	21.15
	0.69	27.69	89.51	19.69
	2.85	11.78	79.29	51.25
	11.12	9.43	66.31	53.19
	3.46	9.43	78.14	0
	22.28	5.05	27.5	10.76
	19.99	4.82	60.69	26.5
	2.77	7.57	33.37	91.2
	2.19	22.16	53.93	0
	0	12.05	33.99	47.95
	11.16	6.06	49.18	46.35
	2.19	12.42	39.48	62.04
	2.49	12	30.93	10.51
	11.35	11.24	28.97	73.1
	0.69	16.09	28.67	6.44
	1.96	18.49	57.82	14.76
	0	5.46	43.21	4.99
	6.56	1.51	24.65	58.37
	4.96	2.41	17.35	19.42
	8.07	8.97	49.85	1.38
	3.73	7.57	54.38	89.68
	6.2	33.74	13.39	6.38
	29.31	3.03	28.81	35.66
	21.32	49.63	60.9	14.68
	7.78	12.5	42.48	19.03
	16.37	0	45.63	85.65
	22.47	46.9	45.86	28.8
	28.16	39.3	30.89	31.43
	15.02	47.9	20.19	63.74
	16.81	13.25	19.31	47.16
	9.41	35.79	20.17	45.96
	18.02	29.18	14.86	44.65
	16.43	7.54	58.13	61.21
	23.02	22.72	54.74	53.91
	33.53	1.51	33.3	29.01
	19.29	1.51	58.05	10.82
	27.72	12.24	89.69	11.66
	19.1	7.28	102.27	32.28
	5.76	3.22	53.9	28.82
	10.88	7.98	113.36	133.74
	22.04	20.58	70.75	119.24
	30.83	6.42	46.45	134.9
	42.28	3.03	27.48	116.01
	44.27	8.54	68.34	129.48
	4.47	0	59.97	158.3
	11.54	26.46	50.82	125.44
	12.68	4.79	54.8	103.81
	8.47	1.51	37.98	117.32
	16.04	16.62	38.77	54.81
	14.74	1.51	120.65	44.32
	5.32	12	39.39	22.01
	21.21	18.75	6.92	39.76
	0.83	4.54	29.88	19.11
	4.15	8.56	40.61	35.86
	2.49	4.79	40.13	13.99
	0.83	0	41.19	75.15
	1.86	0	6.23	13.57
	8.71	4.54	64.35	43.33
	0	0	30.44	34.38
	4.47	1.51	30.59	0
	2.35	7.28	35.5	42.72
	11.08	3.39	9.69	47.45
	4.62	4.82	14.53	20.24
	2.35	0	40.82	97.43
	1.86	2.85	13.84	14.44
	4.15	2.85	28.08	19
	9.54	18.3	37.91	10.94
	8.47	5.27	21.83	6.44
	9.25	2.41	10.6	24.04
	23.03	7.19	9.14	29.73
	20.15	3.03	6.54	18.14
	7.43	33.04	10.28	5.91
	2.99	5.97	8.98	12.86
	3.32	13.12	14.32	4.15
	0.83	10.92		1.38
	3.42	0		20.04
	11.26	1.51		27.16
	21.41	7.57		4.64
	7.1	3.87		49.62
	24.89	0		99.18
	2.63	11.28		72.18
	6.85	0		59.9
	9.83	30.89		45.99
	9.5	20.27		120.65
	12.86	22.16		109.73
	9.29	13.04		102.98
	1.17	37.11		115.3
	8.51	6.62		23.19
	6.8	40.91		38.54
	15.32	41.41		11.61
	6.8	21.91		91.02
	7.43	19.57		7.35
	16.14	16.13		34.92
	20.32	16.32		68.4
	19.31	10.47		87.81
	16.81	35.3		154.01
	20.51	4.54		79.87
	6.49	4.16		147.96
	20.32	0		114.69
	16.39	2.41		157.42
	0	13.86		163.9
	35.41	7.28		191.83
	40	12.21		129.28
	25.92	3.03		181.28
	26.59	3.22		148.69
	21.18	0		6.95
	24.03	4.16		15.36
	19.3	18.17		75.83
	15.78	2.14		58.89
	33.99	5.05		32.03
	29.33	10.47		67.29
	26.48	20.17		57.77
	20.99	5.46		47.57
	19.31	7.57		36.23
	34.77	12.72		15.51
	37.5	5.14		4.99
	32.95	15.09		79.97
	35.91	3.87		7.74
	27.86	17.34		3.5
	31.62	9.76		38.91
	39.84	1.51		10.87
	5.69	8.54		20.43
	14.86	0		16.53
	19.91	25.43		13.12
	36.36	26.39		4.73
	35.87	21.05		61.29
	37.44	1.51		10.6
	4.77	13.96		41.2
	7.75	13.07		46.2
	0.83	21.79		2.49
	8.83	8.97		91.06
	11.75	13.04		4.73
	13.3	5.14		145.49
	0	26.45		194.52
	0	2.85		146
	2.49	11.74		137.04
	1.38	5.69		124.51
	3.5	4.54		183.13
	0	9.76		153.58
	10.71	5.14		81.12
	2.77	15.72		159.88
	0	25.31		106.78
	0	7.23		15.06
	2.77	18.92		136.12
	2.19	26.19		132.82
	5.27	9.15		131.12
	7.31	23.28		3.22
	0	3.03		3.29
	2.77	4.28		43.78
	2.08	23.64		13.39
	0	44.53		73.11
	0	0		109.13
	1.38	5.46		89.98
	4.78	0		21.05
	0	13.61		12.19
	0	0		39.34
	7.53	11.24		103.85
	6.44	19.08		126.26
	4.43	30.28		112.42
	13.69	1.51		78.41
	0	6.24		92.09
	4.84	14.56		63.85
	7.14	21.56		84.14
	4.84	16.83		31.4
		10.92		47.22
		0		115.58
		6.52		155.3
		18.45		129.55
		7.72		32.19
		6.52		6.47
		6.69		101.23
		11.02		37.62
		5.05		74.95
		7.57		76.71
		4.16		90.86
		14.11		56.47
		7.89		21.53
		5.69		48.72
		2.41		8.93
		5.05		29.66
		17.26		41.59
		28.91		50.6
		4.82		113.11
		11.78		20.23
		30.77		6.53
		25.78		64.48
		9.4		19.95
		2.85		4.07
		14.19		45.5
		0		58.76
		17.82		37.91
		0		42.69
		0		27.88
		5.89		57.39
		0		80.51
		1.51		74.49
		17.35		5.43
		0		31.91
		0		21.56
		0		7.08
		10.39		10.14
		3.03		9.25
		13.16		5.94
		8.97		30.81
		0		10.26
		1.51		12.88
		14.23		18.39
		0		27.25
		10.58		14.06
		0		4.3
		7.57		40.94
		4.91		46.23
		5.89		4.78
		22.83		17.93
		15.43		15.46
		12.26		24.94
		17.84		28.99
		3.39		29.4
		7.84		29.53
		0		76.52
		3.03		68.01
		0		69.05
		0		22.4
		4.16		48.14
		6.45		24.69
		18.33		32.27
		0		26.07
		0		3.57
		5.69		21.4
		7.19		50.97
		2.14		89.48
		0		0
		6.69		63.33
		0		18.76
		10.87		19.37
		4.28		65.15
		33.62		4.46
		2.41		0
		8.56		52.49
		11.08		14.84
		0		20.09
		9.69		32.56
		0		30.83
		25.44		18.44
		2.14		25.47
		6.62		15.71
		0		19.91
		31.62		16.62
		0		70.58
		0		41.96
		4.16		44.3
		1.51		11.61
		18.8		61.05
		9.08		13.1
		7.28		24.49
		10.9		0
		5.05		39.78
		0		63.39
		10.58		79.02
		0		56.41
		0		119.62
		2.85		115.98
		5.46		26.16
		13.04		13.27
		42.65		74.06
		38.84		33.89
		17.9		3.29
		24.47		91.23
		31.91		21.93
		5.69		61.64
		15.26		108.86
		47.29		22.17
		0		13.19
		2.85		13.46
		0		20.87
		33.21		72.61
		0		52.86
		3.87		70.44
		8.03		31.92
		10.47		46.25
		8.09		40.97
		10.58		23.22
		13.54		5.25
		7.57		51.77
		14.45		15.2
		31.52		46.59
		0		75.29
		24.67		83.72
		7.89		82.66
		1.51		41.29
		19.4		41.35
		15.82		158.69
		39.6		76.45
		19.83		98.9
		34.73		143.61
		5.69		36.28
		56.57		98.1
		16.62		85.78
		39.92		117.96
		7.84		39.52
		35		14.31
		4.16		32.63
		3.03		57.07
		8.4		16.11
		12.44		32.76
		23.19		65.26
		2.41		12.97
		1.51		77.84
		29.46		33.24
		27.03		17.2
		12.79		4.24
		15.97		16.3
		13.92		13.71
		10.87		57.88
		2.14		63.17
		5.05		34.49
		6.69		3.77
		0		32.12
		6.45		24.66
		1.51		30.74
		15.72		7.6
		5.05		49.72
		1.51		47.44
		0		9.82
		0		35.76
		0		42.3
		9.83		31.17
		11.21		117.87
		4.54		81.35
		3.03		71.12
		4.82		135.72
		7.89		30.94
		5.89		109.95
		0		124.45
		12		94.52
		9.15		50
		13.67		54.74
		10.06		18.32
		1.51		44.17
		14.54		13.11
		10.66		181.3
		5.97		71.62
		9.76		132.2
		3.03		69.72
		12.21		180.87
		23.06		49.94
		9.64		21.34
		19.28		51.26
		0		26.25
		0		8.52
		3.03		21.06
		3.22		17.39
		3.39		68.45
		10.47		64.32
		12.94		37.75
		0		20.77
		7.94		30.67
		3.87		54.81
		0		12.9
		9.83		35.46
		25.57		18.32
		7.23		37.38
		5.14		20.89
		11.64		71.86
		24.19		19.62
		32.3		21.75
		39.27		92.33
		9.87		3.83
		11.61		3.77
		12.72		19.81
		12.77		94.79
		16.08		83.52
		53.05		79.51
		6.62		22.73
		12.35		132.04
		32.53		195.26
		3.87		149.7
		24.27		105.42
		9.21		156.04
		10.39		138.62
		13.25		43.71
		26.88		133.71
		29.8		80.45
		10.87		95.06
		2.41		133.79
		19.77		146.37
		19.08		131.4
		7.94		176.87
		20.71		151.75
		16.13		154.41
		4.79		139.88
		12.89		30.95
		8.03		101.54
		11.93		133.53
		20.6		126.41
		18.23		36.69
		15.11		58.21
		10.47		13.71
		10.71		56.5
		19.15		66.92
		21.91		47.76
		14.43		104.85
		17.26		28.4
		9.83		88.46
		19.54		107.94
		4.82		123.88
		8.83		4.78
		10.16		122.29
		15.59		66.53
		18.2		79.84
		26.79		72.72
		1.51		87.2
		18.18		56.41
		21.65		22.65
		0		109.11
		14.77		87.73
		6.62		39.41
		9.08		93.92
		18.72		93.14
		15.16		67.25
		25.54		128.27
		0		78.82
		6.77		59.38
		4.16		91.78
		16.2		68.56
		0		99.2
		0		30.31
		6.24		53.71
		0		61.77
		8.03		16.34
		13.63		12.9
		17.15		44.65
		12.21		15.17
		28.81		83.69
		20.3		71.37
		32.72		84.36
		47.87		47.68
		5.89		120.41
		7.28		80.33
		0		38.84
		0		45.25
		10.72		25.55
		12.09		35.83
		5.69		42.15
		1.51		8.09
		21.85		25.77
		4.79		27.04
		13.12		42.88
		3.39		36.69
		4.28		43.36
		0		23.05
		0		34.9
		20.37		120.24
		4.79		59.63
		19.68		82.56
		21.25		71.91
		17.67		11.21
		0		24.74
		8.5		51.42
		10.87		28.6
		0		16.12
		10.39		28.37
		3.22		20.34
		7.94		30.07
		15.74		19.31
		15.81		20.06
		15.14		29.36
		13.16		66.65
		1.51		60.05
		1.51		26.95
		9.43		37.86
		17.95		8.6
		7.98		16.52
		15.77		39.34
		14.19		46.88
		45.58		40.59
		29.64		72.29
		35.19		66.04
		31.01		50.68
		6.62		52.86
		12.97		80.62
		12.11		76.32
		0		24.52
		6.06		46.22
		10.87		84.67
		3.87		49.53
		6.69		44.87
		5.97		70.56
		13.09		77.92
		10.28		33.65
		5.36		6.44
		1.51		20.29
		4.54		23.57
		0		71.39
		13.38		25.21
		16.78		24.01
		10.83		92.69
		26.44		14.26
		14.11		36.4
		16.57		60.22
		12.14		54.36
		16.32		29.44
		8.83		24.88
		13.16		36.22
		4.79		34.77
		6.06		22.53
		0		44.62
		0		32.73
		12.5		25.75
		9.21		26.06
		5.05		28.18
		39.25		38.45
		12.11		30.4
		1.51		82.84
		7.23		39.78
		15.72		56.23
		14.94		45.56
		0		99.31
		6.69		26.02
		0		48.35
		0		35.05
		8.54		18.59
		25.31		8.45
		17.74		26.63
		34.91		46.87
		6.24		0
		5.89		94.87
		11.21		70.53
		1.51		86.87
		12.72		49.83
		0		56.32
		17.26		19.85
		10.72		37.43
		32.09		69.09
		6.06		75.24
		3.03		71.71
		0		35.81
		0		28.13
		5.89		7.14
		2.85		58.14
		14.36		23.56
		33.59		20.77
		23.22		25.89
		6.52		28.9
		14.23		12.21
		3.03		47.66
		9.58		10.06
		4.54		103.21
		7.28		26.84
		1.51		30.44
		2.85		118.42
		29.31		108.11
		22.11		125.05
		9.47		53.67
		0		100.69
		2.85		119.29
		5.36		174.55
		2.85		35.52
		3.87		36.81
		4.82		107.5
		22.16		30.52
		16.93		72.57
		18.37		43.6
		17.26		106.18
		4.91		23.92
		1.51		30.99
		10.66		61.64
		10.97		32.28
		19.89		44.26
		35.04		25.93
		15.03		47.97
		9.76		12.73
		31.39		37.7
		30.7		46.75
		33.97		66.55
		56		25.43
		16.68		63.98
		12.14		72.23
		51.15		32.37
		44.01		29.64
		31.69		35.21
		10.83		46
		0		21.3
		8.03		35.62
		0		13.89
		3.87		15.77
		14.17		21.73
		22.62		16.19
		22.16		69.49
		12.14		78.53
		4.82		59.93
		27.15		87.53
		15.46		53.96
		11.64		125.63
		9.99		123.08
		15.17		130.7
		4.79		42.8
		1.51		132.13
		10.76		104.8
		6.06		51.52
		24.48		39.37
		10.97		24
		12.88		57.33
		9.4		29.81
		7.94		25.87
		5.46		32.63
		6.52		34.7
		35.43		69.31
		14.46		116.34
		14.23		155.89
		14.9		11.65
		7.94		39.27
		15.82		19.42
		9.83		41.6
		14.31		24.12
		29.48		44.55
		6.62		66.62
		12.21		62.01
		10.1		35.85
		23.66		70.92
		3.03		48.35
		17.15		36.13
		22.89		23.27
		6.62		13.83
		0		24.78
		3.22		26.24
		7.89		34.01
		5.36		30.74
		8.4		39.12
		20.32		77.36
		11.93		66.47
		15.76		30.44
		6.77		92.5
		7.94		56.59
		9.47		69.96
		6.62		56.84
		14.74		88.83
		2.41		180.12
		46.55		122.21
		2.41		131.26
		7.54		153.31
		21.63		135.86
		10.06		140.81
		21.74		142.75
		20.33		61.54
		15.96		61.63
		43.83		99.72
		23.95		14.62
		25.53		104.89
		34.7		136.54
		5.46		86.65
		21.64		16.2
		27.97		55.34
		11.71		22.64
		2.41		81.12
		16.96		64.58
		1.51		33.77
		1.51		29.57
		15.14		103.18
		7.19		55.55
		8.67		55.6
		10.6		61.54
		9.08		26.04
		20.99		67.71
		19.87		100.06
		13.33		85.69
		20.1		75.1
		14.23		84.34
		4.79		18.97
		3.39		19.95
		19.39		48.55
		7.94		140.43
		7.74		123.75
		1.51		82.19
		1.51		14.37
		0		14.7
		8.83		32.95
		2.41		58.3
		26.36		46.55
		10.16		24.03
		12.72		40.14
		22.57		29.89
		1.51		26.69
		7.74		33.07
		8.54		43.24
		21.33		26.89
		0		119.13
		1.51		112.15
		8.83		27.96
		16.48		111.06
		14.55		10.35
		9.69		91.53
		19.35		91.2
		19.35		28.64
		6.79		57.43
		35.19		43.83
		7.57		14.24
		14.31		62.81
		0		114.61
		22.52		33.69
		2.14		44.44
		10.9		65.97
		9.08		27.99
		30.91		38.63
		0		41.58
		24.38		42.61
		32.48		38.69
		10.1		30.87
		4.54		43.33
		16.12		35.32
		25.11		21.21
		28.29		57.63
		33.07		48.05
		27.81		55.63
		9.08		64.13
		14.56		37.21
		0		49.66
		3.22		46.12
		10.06		52.41
		17		65.2
		7.84		70.36
		17.95		87.9
		18.44		81.06
		5.69		109.46
		3.03		61.37
		3.03		70.91
		0		62.66
		14.17		57.08
		10.47		26.56
		11.53		26.56
		15.48		32.56
		5.97		95.34
		5.89		58.49
		7.57		92.65
		7.23		46.37
		0		32.2
		5.14		11.3
		6.79		38.65
		22		29.28
		15.16		24.26
		22.38		48.05
		13.75		42.99
		2.14		54.91
		15.89		41.48
		4.16		68.8
		23.14		30.99
		3.03		20.36
		9.58		85.67
		0		64.04
		7.89		57.95
		24.09		56.62
		6.06		47.36
		1.51		58.44
		17.21		16.75
		19.74		29.61
		24.84		82.68
		11.41		13.62
		1.51		57.95
		0		16.98
		15.22		117.37
		6.42		99.68
		17.41		111.47
		2.41		59.57
		27.72		64.46
		17.41		40.38
		8.97		84.17
		0		23.53
		23.08		49.45
		4.16		87.58
		4.82		70.45
		7.19		47.71
		6.06		34.15
		5.46		59.08
		12.97		46.3
		0		52.88
		1.51		41.43
		16.53		27.26
		12.35		98.88
		1.51		51.44
		1.51		181.9
		3.22		108.58
		17.67		72.03
		0		144.59
		4.82		69.78
		5.69		145.26
		9.21		170.74
		6.77		35.21
		2.14		35.81
		0		68.15
		9.69		57.8
		21.25		47.84
		2.41		57.51
		13.63		32.28
		5.97		48.14
		9.87		50.6
		5.89		80.09
		13.12		54.23
		1.51		43.53
		12.26		59.97
		0		29.77
		26.92		36.65
		0		51.15
		14.28		50.43
		18.22		28.07
		13.63		39.88
		5.89		36.03
		0		50.19
		7.74		47.85
		0		72.93
		8.54		79.43
		11.93		82.9
		15.81		150.19
		1.51		85.29
		14.41		42.37
		14.53		42.49
		13.96		30.33
		12.21		42.93
		4.28		150.99
		2.85		65.45
		9.91		159.79
		3.03		150.15
		4.16		169.61
		1.51		183.03
		5.05		176.07
		41.23		31.6
		5.05		63.52
		17.09		30.47
		19.34		30.15
		21.95		41.73
		37.77		40.03
		14.46		48.87
		7.74		34.5
		2.14		67.57
		1.51		53.72
		8.03		32.41
		9.55		36.47
		15.59		96.12
		0		97.27
		0		21.71
		6.06		29.79
		13.86		35.64
		34.79		56.03
		10.47		71.49
		19.61		61.83
		16.53		44.83
		28.46		35.41
		21.8		163.25
		16.05		178.49
		28.81		113.4
		48.51		112.96
		3.03		159.9
		15.46		117.15
		15.16		109.88
		39.78		140.95
		9.52		163.75
		44.82		183.87
		24.14		154.03
		9.91		178.14
		8.83		176.53
		18.05		135.09
		3.87		109.26
		18.41		72.6
		12.14		127.07
		4.79		81.02
		8.97		82.56
		8.54		59.14
		29.29		22.88
		8.4		47.46
		30.44		42.09
		15.14		129.89
		2.41		128.35
		2.85		111.14
		12		106.78
		7.23		130.58
		28.01		41.99
		2.41		106.41
		12.11		65.97
		8.54		54.13
		25.79		49.83
		13.25		79.07
		29.01		67.57
		20.71		63.62
		15.77		126.85
		10.22		92.81
		16.87		77.91
		12.49		54.52
		1.51		121.62
		7.28		39.42
		24.1		122.11
		14.28		111.1
		20.33		87.25
		12.14		97.71
		5.14		112.59
		21.05		41.6
		6.79		136.12
		12.52		157.77
		21.2		76.86
		20.93		42.59
		7.54		42.17
		9.08		39.84
		7.57		44.53
		16.32		43.01
		7.39		99.41
		15.75		45.97
		21.02		76.65
		15.09		117.27
		17.23		43.48
		26.25		59.83
		2.85		7.01
		38.52		40.21
		17.41		71.56
		3.87		63.35
		23.94		30.64
		22.67		86.43
		9.52		66.01
		27.12		107.93
		24.67		100.8
		50.99		98.87
		44.65		28.99
		17.68		40.38
		12.07		42.6
		18.58		41.89
		0		69.83
		0		39.67
		29.79		48.28
		35.93		55.9
		23.27		46.65
		16.76		56.71
		50.27		49.22
		31.16		42.32
		51.88		33.96
		47.43		44.53
		8.15		35.49
		16.96		61.61
		26.8		64.38
		18.29		84.3
		0		64.12
		19.22		86.53
		14.11		54.5
		3.03		63.48
		30.74		47.07
		22.16		49.98
		22		11.06
		7.57		41.35
		34.48		33.58
		18.44		53.77
		11.21		68.74
		8.54		85.75
		19.28		69.13
		12.42		55.73
		32.83		61.07
		31.71		57.95
		43.57		28.97
		38.61		54.69
		7.19		83.05
		9.15		10.51
		0		47.97
		1.51		28.18
		0		63.88
		2.14		106.64
		18.44		38.55
		3.03		108.8
		21.1		66.65
		38.62		80.82
		56.42		95.31
		31.52		105.35
		7.57		122.39
		53.65		98.65
		32.29		28.57
		16.87		17.56
		19.46		60.39
		20.78		35.14
		29.08		95.47
		13.25		55.7
		9.55		85.64
		12.47		75.09
		17.23		72.78
		3.39		74.95
		18.92		48.86
		7.94		48.5
		1.51		60.14
		4.16		64.27
		0		89.26
		19.22		74.97
		17.93		68.36
		9.21		68.56
		10.47		46.57
		28.55		45.99
		24.29		49.61
		11.02		51.58
		7.57		42.61
		20.32		32.29
		18.18		31.05
		8.5		48.87
		21.19		46.48
		10.6		49.98
		9.21		50.48
		7.28		40.55
		0		99.53
		35.1		82.02
		26.9		52.01
		12.52		82.11
		22.83		116.22
		18.19		151.85
		0		150.05
		0		129.84
		0		56.12
		27.01		69.29
		3.87		84.54
		6.77		80.33
		26.19		47.27
		16.48		73.57
		12.5		55.59
		7.28		57.42
		5.27		66.31
		18.73		59.29
		0		52.83
		2.41		51.68
		2.41		53.14
		7.84		42.68
		18.3		46.11
		2.85		108.49
		6.52		71.1
		19.55		75.69
		0		56.27
		4.79		69.22
		14.23		45.66
		25.58		50.94
		1.51		35.54
		10.83		47.82
		14.19		43.88
		3.03		80.04
		12.09		62.9
		4.82		42.73
		26.23		108.81
		9.43		146.18
		17.9		75.27
		19.7		68.09
		5.46		56.36
		0		53.52
		0		63.24
		12.07		60.11
		7.19		72.83
		4.16		52.71
		13.63		76.68
		24.93		67.87
		10.28		70.14
		7.94		53.08
		26.64		92.22
		6.52		103.91
		2.41		105.15
		2.85		90.6
		15.43		198.79
		13.25		47.57
		8.31		40.71
		20.79		43.53
		9.58		57.24
		21.28		61.31
		2.85		51.51
		13.84		80.45
		7.57		67.09
		25.66		74.54
		32.09		80.33
		12.11		51.75
		5.69		48.64
		9.76		56
		15.55		42.52
		5.46		115.01
		10.87		60.22
		3.87		48.68
		7.84		57.35
		7.57		46.58
		34.93		63.92
		11.38		72.95
		42.15		92.05
		21.97		68.37
		6.79		188.26
		6.77		195.32
		10.44		118.24
		8.54		126.53
		6.86		134.14
		8.03		164.88
		22.54		79.77
		5.05		95.1
		13.33		100.81
		42.83		159.96
		23.61		123.64
		24.03		188.91
		15.96
		19.74
		21.15
		7.19
		10.97
		8.03
		31.52
		0
		14.36
		7.28
		15.26
		5.05
		30.22
		22.67
		2.85
		12.47
		12.24
		9.4
		18.16
		0
		32.95
		1.51
		23.51
		29.03
		14.54
		32.37
		4.82
		12.92
		21.55
		34.2
		6.45
		10.1
		18.73
		18.86
		34.3
		31.33
		17.15
		36.6
		27.19
		7.98
		15.35
		11.41
		24.84
		19.1
		13.18
		12.26
		22.57
		5.05
		22.97
		29.89
		19.69
		22.52
		9.64
		16.87
		24.29
		35.76
		38.56
		28.65
		20.56
		5.14
		5.05
		22.26
		17.08
		42.83
		28.96
		6.77
		9.06
		45
		21.05
		33.43
		58.51
		31.56
		17.21
		7.89
		13.33
		12.92
		15.44
		15.68
		69.15
		35.2
		27.72
		34.93
		63.08
		40.46
		8.83
		12.24
		9.55
		12.35
		22.82
		29.79
		10.55
		16.32
		18.49
		19.22
		13.96
		24.38
		19.34
		14.16
		35.71
		5.46
		6.62
		4.82
		12.26
		13.59
		32.75
		12.92
		23.27
		21.65
		21.06
		30.21
		32.64
		13.12
		17.82
		22.87
		22.62
		4.16
		21.79
		15.08
		25.03
		32.23
		29.08
		33.32
		6.45
		18.23
		24.29
		16.96
		18.69
		53.13
		7.74
		3.39
		10.44
		15.43
		0
		11.41
		18.55
		4.54
		71.5
		15.67
		20.77
		9.83
		37.55
		31.58
		12.26
		58.87
		17.21
		21.42
		37.85
		57.58
		23.27
		26.44
		19.92
		8.56
		5.14
		29.12
		2.41
		7.84
		18.18
		13.63
		28.06
		9.91
		2.41
		18.22
		7.94
		9.83
		2.14
		23.14
		29.29
		4.79
		14.11
		19.24
		18.22
		3.03
		17.54
		28.65
		0
		10.22
		0
		7.98
		2.85
		28.7
		19.48
		31.91
		21.28
		0
		37.43
		4.16
		3.22
		19.4
		0
		18.13
		1.51
		29.46
		12.09
		27.41
		17.73
		3.22
		7.94
		33.36
		9.08
		25.3
		27.81
		12.26
		8.31
		3.39
		25.84
		4.79
		8.97
		15.09
		15.03
		17.4
		25.57
		13.59
		25.3
		14.43
		29.27
		12.21
		15.46
		33.14
		9.91
		10.58
		6.77
		25.98
		15.5
		26.39
		38.01
		9.21
		15.68
		27.43
		7.94
		16.62
		13.12
		12.05
		14.9
		12.97
		12.52
		19.48
		0
		24.23
		0
		10.97
		11.18
		11.74
		8.9
		21.2
		28.7
		7.57
		14.17
		6.62
		12.42
		12.77
		13.84
		22.06
		4.82
		1.51
		2.85
		13.07
		12.44
		12.35
		35.74
		21.38
		10.97
		20.77
		16.62
		20.93
		23.29
		27.03
		28.23
		33.94
		19.88
		25.75
		4.79
		22.27
		20.82
		21.09
		22.29
		14.56
		5.14
		22.57
		0
		39.24
		18.73
		28.65
		0
		33.62
		10.6
		19.57
		24.65
		27.25
		13.89
		10.58
		5.27
		0
		12.14
		21.55
		3.87
		10.06
		19.93
		23.47
		33.39
		46.78
		39.37
		20.62
		9.1
		36.78
		10.71
		31.95
		28.81
		37.36
		4.28
		19.57
		5.14
		29.84
		28.59
		10.58
		17
[truncated: 325 more rows]

## Sheet: Fig. 2
	Fig. 2b																		Fig. 2c
		DTCs (%)																	DTCs	Random
	Distance (µm)	Animal 1	Animal 2	Animal 3	Animal 4	Animal 5	Animal 6	Animal 7	Animal 8	Animal 9	Animal 10	Animal 11	Animal 12	Animal 13	Animal 14	Animal 15	Animal 16		44	73.5
	5	3.46535	17.6471	2.36686	0	1.31579	0	3.1746	1.82927	0	0	0	0	1.38889	3.59281	0	0		78.51	61.2
	10	2.9703	11.7647	1.77515	11.1111	5.26316	0	3.1746	5.4878	0	16.6667	0	0	0.694444	2.99401	0	0		365.92	94.6
	15	3.46535	17.6471	4.14201	3.7037	0	0	3.1746	4.87805	0	33.3333	0	0	2.77778	4.19162	3.33333	0		27.04	158.71
	20	2.9703	17.6471	5.32544	0	1.31579	0	6.34921	7.92683	0	0	0	0	4.16667	6.58683	20	0.662252		44.28	126.86
	25	3.9604	8.82353	7.69231	3.7037	6.57895	0	7.93651	7.31707	0	33.3333	0	0	6.25	5.98802	3.33333	1.3245		71.505	82.65
	30	5.94059	11.7647	8.28402	3.7037	3.94737	0	6.34921	12.8049	0	0	0	0	2.08333	4.19162	6.66667	0		40.39	84.54
	35	4.9505	2.94118	6.50888	0	2.63158	0	12.6984	6.09756	0	16.6667	0	0	2.77778	5.98802	6.66667	0.662252		41.68	115.71
	40	3.9604	5.88235	10.0592	3.7037	5.26316	0	17.4603	6.70732	0	0	0	0	4.86111	7.18563	16.6667	0.662252		122.41	86.83
	45	4.9505	5.88235	5.32544	3.7037	5.26316	0	9.52381	11.5854	0	0	0	0	3.47222	8.98204	6.66667	2.64901		18.26	117.56
	50	4.45545	0	9.46746	11.1111	2.63158	0	3.1746	4.87805	0	0	0	0	2.77778	5.38922	6.66667	0		157.45
	55	2.9703	0	7.10059	11.1111	6.57895	0	3.1746	2.43902	0	0	0	16.6667	2.77778	5.98802	3.33333	1.3245		186.61
	60	7.92079	0	10.0592	0	2.63158	0	6.34921	3.65854	0	0	0	16.6667	3.47222	4.19162	3.33333	1.3245		82.16
	65	3.9604	0	6.50888	3.7037	3.94737	0	1.5873	3.04878	9.09091	0	0	0	1.38889	4.19162	0	1.98675		13.61
	70	5.94059	0	5.32544	3.7037	3.94737	0	1.5873	4.87805	9.09091	0	0	0	2.08333	8.38323	0	0.662252		47.64
	75	3.9604	0	2.95858	3.7037	3.94737	0	3.1746	2.43902	0	0	0	0	7.63889	3.59281	0	1.3245		166.02
	80	5.44554	0	0.591716	7.40741	2.63158	0	3.1746	1.82927	0	0	14.2857	0	2.08333	2.99401	3.33333	1.98675
	>80	28.7129	0	6.50888	29.6296	42.1053	100	7.93651	12.1951	81.8182	0	85.7143	66.6667	49.3056	15.5689	20	85.4305
		Randomly distributed spots (%)
	Distance (µm)	Animal 1	Animal 2	Animal 3	Animal 4	Animal 5	Animal 6	Animal 7	Animal 8	Animal 9	Animal 10	Animal 11	Animal 12
	5	1.71509	3.94432	3.24641	0.674374	1.03469	0.46729	1.34875	0.457666	0.516796	0.415225	0.861244	0.758397
	10	2.48512	3.48028	3.03353	1.15607	1.24772	0.870126	1.92678	1.71625	1.11972	0.899654	0.956938	1.73348
	15	3.01015	5.33643	4.52368	0.963391	1.97809	1.03126	2.40848	1.94508	1.80879	1.52249	2.77512	1.19177
	20	4.20021	6.72854	4.68334	2.6975	2.5563	1.0796	3.27553	2.86041	2.41171	1.38408	2.20096	2.16685
	25	3.78019	7.65661	5.32198	2.11946	2.43457	1.35353	2.6975	2.746	2.41171	2.42215	2.10526	3.14193
	30	4.23521	5.80046	6.12028	2.89017	3.37797	1.65968	3.46821	3.54691	2.32558	2.21453	3.34928	3.5753
	35	4.90025	6.2645	5.26876	3.66089	3.28667	1.69191	3.66089	4.00458	2.92851	2.76817	3.82775	2.8169
	40	5.21526	6.49652	6.12028	2.79383	3.43883	1.98195	5.10597	3.31808	2.58398	2.28374	3.63636	3.03359
	45	4.93525	5.10441	5.9074	4.14258	3.80402	2.1592	4.52794	2.63158	3.18691	2.21453	4.49761	3.79198
	50	5.07525	3.48028	5.80096	2.89017	3.3171	2.12697	5.58767	5.03432	2.92851	2.76817	3.82775	2.8169
	55	5.32027	4.87239	6.12028	3.27553	3.62142	2.27199	3.85356	5.26316	4.13437	2.90657	3.25359	3.03359
	60	4.48022	5.10441	4.41724	3.75723	3.4084	2.19143	4.81696	4.11899	2.49785	3.11419	4.78469	3.25027
	65	4.72524	5.33643	4.78978	3.46821	3.10408	1.85305	3.75723	4.57666	1.63652	3.73702	3.63636	3.46696
	70	4.27021	3.24826	3.24641	3.9499	3.10408	1.90139	3.9499	4.00458	2.58398	2.69896	2.96651	3.03359
	75	3.71019	5.33643	2.87387	3.85356	3.25624	2.03029	3.08285	3.77574	2.67011	2.56055	4.49761	3.03359
	80	4.0952	3.01624	3.77861	3.17919	2.6476	1.80471	4.14258	5.03432	3.18691	3.11419	3.82775	1.84182
	>80	33.8467	18.7935	24.7472	54.5279	54.3822	73.5256	42.3892	44.9657	61.068	62.9758	48.9952	57.3131
	Fig. 2d							Fig. 2e
		DTCs (%)						DTCs	Random
	Distance (µm)	Animal 1	Animal 2	Animal 3	Animal 4			51.64	39.47
	5	6.66667	3.7037	1.0989	4.63576			61.48	44.83
	10	0	3.7037	2.1978	2.64901			125.42	30.59
	15	0	0	5.49451	1.3245			73.12	46.26
	20	0	0	4.3956	4.63576				38.5
	25	0	0	1.0989	5.29801
	30	3.33333	3.7037	1.0989	3.97351
	35	10	7.40741	2.1978	6.62252
	40	10	7.40741	0	7.28477
	45	13.3333	3.7037	0	1.98675
	50	3.33333	14.8148	1.0989	7.94702
	55	10	7.40741	1.0989	4.63576
	60	0	3.7037	0	3.97351
	65	13.3333	3.7037	1.0989	0.662252
	70	13.3333	7.40741	0	3.97351
	75	6.66667	3.7037	0	3.31126
	80	6.66667	3.7037	1.0989	2.64901
	>80	3.33333	25.9259	78.022	34.4371
		Randomly distributed spots (%)
	Distance (µm)	Animal 1	Animal 2	Animal 3	Animal 4	Animal 5
	5	8.22967	4.71154	12.7712	8.83754	5.6338
	10	8.13397	3.84615	11.8413	9.12339	6.93391
	15	9.37799	7.40385	13.6392	9.48071	7.80065
	20	11.5789	6.82692	12.8952	10.3383	12.351
	25	11.1005	8.07692	11.9653	7.62268	13.2178
	30	10.7177	9.03846	8.49349	6.59838	9.42579
	35	8.61244	7.98077	7.12957	5.09767	7.04225
	40	7.46411	7.5	4.64972	6.38399	6.82557
	45	4.40191	6.25	2.54185	7.17008	5.30878
	50	3.63636	6.63462	1.92188	8.55169	5.09209
	55	2.00957	5.48077	1.42591	2.83468	2.8169
	60	2.67943	4.23077	0.557967	1.35779	2.0585
	65	0.669856	2.88462	0.929944	0.905193	1.30011
	70	0.956938	2.5	1.17793	0.643163	1.40845
	75	0.382775	1.63462	0.743955	0.762268	0.975081
	80	0.382775	2.11538	0.557967	0.595522	1.08342
	>80	9.66507	12.8846	6.75759	13.697	10.7259
	Fig. 2f																			Fig. 2g
		DTCs (%)																		DTCs	Random
	Distance (µm)	Animal 1	Animal 2	Animal 3	Animal 4	Animal 5	Animal 6	Animal 7	Animal 8	Animal 9	Animal 10	Animal 11	Animal 12	Animal 13	Animal 14	Animal 15	Animal 16	Animal 17		267.8	570.48
	5	0	30.7692	29.6296	0	0	9.78261	0	0	0	28.5714	3.47222	16.4835	0	50	35.9281	16.6667	17.8808		13.49	817.56
	10	0	26.9231	14.8148	0	25	7.6087	50	0	0	0	0	8.79121	0	50	19.7605	3.33333	3.97351		23.62	217.07
	15	0	7.69231	0	0	25	13.0435	0	0	0	0	4.86111	5.49451	0	0	16.7665	3.33333	3.31126		87.63	141.99
	20	0	7.69231	7.40741	0	50	16.3043	50	0	0	0	2.77778	6.59341	0	0	11.976	13.3333	1.3245		13.94	261.81
	25	0	0	11.1111	0	0	13.0435	0	0	2.24719	0	4.16667	4.3956	0	0	2.99401	6.66667	3.97351		23.79	221.7
	30	0	7.69231	3.7037	0	0	9.78261	0	0	3.37079	0	4.16667	10.989	0	0	2.39521	13.3333	3.31126		11.08	440.12
	35	0	15.3846	0	0	0	14.1304	0	0	1.1236	0	4.16667	5.49451	0	0	4.19162	3.33333	5.96026		73.41	420.54
	40	0	3.84615	3.7037	0	0	1.08696	0	0	2.24719	0	4.16667	6.59341	0	0	0	6.66667	5.29801		130.49	542.83
	45	0	0	11.1111	0	0	2.17391	0	0	3.37079	0	3.47222	8.79121	0	0	0.598802	0	1.98675		0	504.31
	50	0	0	0	0	0	3.26087	0	0	1.1236	0	5.55556	4.3956	0	0	0	13.3333	4.63576		83.54	611.47
	55	0	0	7.40741	22.2222	0	5.43478	0	0	4.49438	0	2.08333	1.0989	0	0	1.1976	6.66667	3.31126		134.61
	60	0	0	7.40741	0	0	3.26087	0	33.3333	8.98876	0	2.08333	1.0989	0	0	1.1976	6.66667	3.97351		310.87
	65	0	0	3.7037	0	0	0	0	0	5.61798	0	1.38889	1.0989	0	0	0	0	2.64901		6.25
	70	0	0	0	0	0	1.08696	0	16.6667	2.24719	0	2.77778	0	0	0	0	0	1.98675		13.61
	75	0	0	0	11.1111	0	0	0	0	3.37079	0	3.47222	0	0	0	0.598802	0	2.64901		35.56
	80	0	0	0	0	0	0	0	16.6667	1.1236	0	0.694444	0	0	0	0	0	1.3245		84.85
	>80	100	0	0	66.6667	0	0	0	33.3333	60.6742	71.4286	50.6944	18.6813	100	0	2.39521	6.66667	32.4503
		Randomly distributed spots (%)
	Distance (µm)	Animal 1	Animal 2	Animal 3	Animal 4	Animal 5	Animal 6	Animal 7	Animal 8
	5	0.323363	0.924214	2.00692	2.08481	1.98864	1.44928	3.25359	1.51679
	10	0.808407	1.01664	1.79931	2.08481	1.70455	2.41546	2.77512	2.38353
	15	1.21261	1.01664	2.28374	2.44018	1.89394	1.98068	1.33971	1.73348
	20	1.53597	2.12569	2.62976	2.08481	2.55682	2.51208	1.81818	2.27519
	25	2.26354	2.03327	2.62976	2.06112	2.03598	1.5942	1.62679	2.60022
	30	1.85934	1.66359	2.35294	2.22696	1.84659	0.966184	2.10526	1.95016
	35	2.50606	1.2939	1.93772	1.94267	2.03598	0.966184	1.5311	1.30011
	40	2.02102	1.47874	2.35294	2.62971	1.6572	1.15942	1.24402	1.19177
	45	2.50606	1.2939	2.21453	1.94267	1.04167	1.0628	1.72249	0.758397
	50	1.61681	1.01664	0.968858	2.46387	1.4678	0.772947	0.669856	0.541712
	55	1.61681	0.924214	1.10727	1.35039	1.04167	0.434783	0.956938	0.866739
	60	2.42522	0.739372	0.761246	1.3267	1.18371	0.821256	0.956938	1.30011
	65	2.42522	0.739372	1.03806	1.13717	0.94697	0.628019	0.861244	0.325027
	70	1.37429	0.554529	1.10727	0.829187	0.757576	0.772947	0.478469	0.433369
	75	1.7785	0.554529	1.03806	0.521204	0.804924	0.434783	0.669856	0.433369
	80	1.45513	0.462107	0.622837	0.781805	0.757576	0.483092	0.478469	0.650054
	>80	72.2716	82.1627	73.1488	72.0919	76.2784	81.5459	77.512	79.74

## Sheet: Fig. 3
	Fig. 3b					Fig. 3e			Fig. 3g
	CD31		EMCN			Non-met	Met		Non-met	Met
	Met	Non-met	Met	Non-met		87.389	130.435		356	94
	61.0556	37.0056	88.7556	44.7207		111.05	102.556		433	198
	67.9827	60.9578	78.4335	91.512		81.7982	137.333		284	147
	73.12	38.6758	84.5314	33.2747		93.3333	135.032		742	69.9
	53.5771	68.1966	78.9829	48.618		98.0556	150.645		795	50.7
	49.3202	36.3315	76.2584	47.618		103.067	86.3158		755	163
	122.622	69.2151	134.238	60.6744		82.9146	99.1597		347	94.3
	62.733	38.3771	57.2159	51.1657			145.339		737	114
	68.0909	45.3851	82.6477	43.9713			138.312		796	60.2
	100.868	53.6961	54.9713	48.8729					421	145
	94.2686	67.2267	75.1543	47.7849					1050	69.6
	72.093	77.1371	72.8663	52.0057					446	76.1
	84.8989	124.377	150.742	102.074						147
	77.0233	56.5989	70.0465	44.2768						131
	78.0508	45.0809	80.0226	46.5376						179
	64.7933	68.9771	49.0894	47.8914						186
	132.351	62.129	91.1459	46.8011						91.1
	110.534	58.2586	106.404	53.9368						255
	149.164	76.1706	120.181	48.8529						118
	121.696	75.1618	111	41.5838						150
	54.1714	61.4277	60.0686	56.9422						30.1
	65.3036	49.7953	56.8929	45.2281						71.5
	29.5714	69.2155	169.137	55.7017						91.8
	124.419	63.6744	120.593	52.1047						135
	119.751	64.6647	99.2312	43.8235						80.4
	99.7381	64.4382	94.631	61.0281						291
	105.678	65.3593	90.4885	84.2216						310
	73.6667	51.929	68.5848	48.8798						72.7
	61.8011	48.6743	64.5249	50.0971						371
	82.614	46	91.6608	42.6989						221
	62.8883	50.4294	57.4693	58.2825						136
	99.6215	51.5618	112.209	61.5056						76
	118.137	79.186	108.937	69.843						27.3
	100.965	54.2914	99.2197	69.0914						151
	77.6897	42.25	90.4713	39.8167						185
	73.7126	91.6168	86.2816	87.1856						86.5
	72.9943	77.3064	84.3182	49.0983						178.8
	73.5475	63.4235	80.6425	44.9647						170
	102.156	77.017	125.311	67.7232						34.2
	120.511	47.0455	124	42.8011						37.4
	62.0282	51.3523	68.0734	52.2727						321
	132.302	48.6089	144.692	50.3855						250
	74.9942	101.271	79.5174	49.9096
	81.7381	76.548	74.3036	40.8305
	97.948	109.581	76.3237	46.3799
	165.402	76.1864	157.263	50.774
	57.3046	113.949	53.2586	98.0057
	57.6885	55.5607	48.8306	51.5376
	90.1105	107.621	88.6188	51.546
	62.0223	71	100.771	41.5549
	103.034	61.4571	77.7753	52.6629
	96.235	40.408	99.0219	39.6149
	100.731	65.7024	117.823	83.9583
	129.889	28.3295	112.641	39.6193
	75.8876	85.5115	66.9408	53.5172
	151.977	87.2083	146.563	62.756
	121.67	63.1173	108.619	47.5028
	112.918	28.4424	105.158	35.5939
	108.777	49.9382	126.611	45.764
	136.878	44.186	136.635	46.0465
	126.377	115.685	141.594	38.4643
	64.5314	98.0116	87.3314	68.3006
	79.977	117.881	85.5172	87.3693
	108.482	34.6035	148.113	40.2959
	54.3988	65.511	62.2428	52.0165
	93.3952	63.7486	56.8683	62.771
	60.9444	49.4088	61.3722	45.3149
	91.7684	68.5529	76.5085	56.7941
	74.4854	118.267	75.3333	49.4545
	92.8182	58.1272	94.1932	50.341
	66.4	56.5824	91.8778	48.2235
	130.627	39.3314	145.828	48.4593
	63.0337	69.9943	73.6067	53.56
	93.8444	67.3536	108.906	53.1713
	68.2781	47.6199	63.6568	44.6433
	59.0419	100.189	50.3892	59.2457
	54.0234	94.0452	52.3275	93.1469
	111.177	74.1236	129.594	59.8539
	60.2281	59.1214	60.3977	50.6243
	88.5714	41.8736	90.76	42.954
	139.127	56.6612	178.601	71.4699
	117.891	46.9205	83.1029	37.5852
	144.491	45.954	146.92	44.0632
	127.903	53.9943	93.3257	39.4343
	124.099	47.2456	147.674	45.6433
	174.686	59.8471	185.423	49.3471
	148.13	49.3314	148.373	61.6453
	124.326	75.4326	128.36	69.191
	145.367	55.977	108.949	64.8391
	103.491	65.5367	89.6821	44.2994
	82.0809	43.2632	58.8208	37.2924
	118.379	61.6897	167.695	38.9483
	53.6936	138.238	90.9075	51.1012
	85.0231	51.0444	94.5029	36.7167
	90.5311	58.6726	59.7571	44.8036
	144.693	61.9056	151.404	49.2389
	127.612	48.7616	128.282	47.2093
	159.766	73.4412	141.509	70.9647
	95.8555	53.3068	76.422	45.2102
	168.783	40.9543	159.807	36.2743
	130.892	119.844	127.938	50.4972
	122.08	27.6271	131.693	29.7571
	135.638	72.6845	146.799	54.5714
	70.4682	51.7241	62.6358	61.046
	154.89	55.5714	151.59	50.8229
	147.706	38.4261	97.9661	39
	79.6023	34.8636	49.4432	45.3693
	93.9429	80.2023	59.8514	61.2543
	73.7066	107.393	88.3772	63.5112
	56.9545	42.427	55.3125	39.3989
	75.9148	61.3333	69.7443	51.6909
	57.9138	57.6034	47.2989	58.7011
	61.5689	47.3801	48.4371	51.2339
	127.45	75.6369	122.75	58.3274
	94.5207	50.0331	75.142	42.5083
	49.2486	64.6648	54.6185	52.6989
	128.017	31.568	107.382	39.9231
	114.896	40.4451	63.8324	43.4798
	131.867	37.2249	162.711	50.0177
	69.5909	54.7821	131.511	43.4469
	127.69	56.1314	134.425	42.0857
	131.808	51.289	128.921	48.1561
	69.1954	54.8983	75.1149	43.0678
	109.029	99.48	111.087	73.1314
	128.691	56.2898	150.846	46.2955
	110.178	47.7528	142.167	29.5337
	124.869	55.9653	169.06	39.8208
	167.116	65.7294	191.564	65.1294
	106.237	72.483	87.1965	45.108
	75.0643	60.5085	95.6725	52.5706
	116.247	54.7791	124.052	37.75
	52.6045	47.9064	51.6215	39.269
	65.0349	68.142	65	36.2102
	75.4566	63.7273	103.382	44.3011
	101.809	40.6893	151.382	34.4181
	96.8864	52.5543	124.693	42.7657
	90.24	59.1345	93.48	49.924
	53.6386	49.6149	55.8675	37.6437
	67.5341	44.3864	66.9716	33.8295
	90.0838	54.6706	93.6257	43.0529
	117.045	59.8927	118.469	37.209
	85.0889	92.006	103.856	51.9464
	91.6845	33.0805	104.518	42.1494
	100.791	49.2303	133.104	47.1461
	107.36	100.659	112.797	42.9497
	64.7644	46.3663	72.2759	38.0233
	48.3446	74.7232	54.8701	66.9379
	73.8939	93.0111	92.7095	99.8278
	61.4545	42.9017	59.9773	36.7688
	45.8571	50.3621	56.1483	56.6552
	51.7919	51.2057	48.659	51.0629
	58.6207	116.908	67.069	102.989
	84.5486	40.2994	75.3257	36.9435
	62.341	50.0833	78.6532	50.1944
	56.6034	64.4857	54.8391	66.3429
	81.1287	38.12	83.0702	33.1257
	81.3276	83.2717	90.8678	82.7861
	97.8268	81.8192	89.6034	76.3503
	107.195	85.7041	138.247	86.8639
	133.751	30.6379	137.237	26.5575
	108.904	36.6763	104.674	39.2775
	99.716	43.2071	147.266	40.5503
	71.6213	68.6011	49.9467	44.7528
	75.814	34.8412	83.6744	40.5412
	119.856	58.9576	87.6437	42.2667
	91.1751	51.2414	121.209	43.8161
	90.9701	65.0686	70.5808	97.6229
	156.719	59.024	161.14	50.4491
	77.3254	50.2941	62.2071	56.2118
	132.558	71.4229	113.616	56.76
	80.523	68.1667	54.9713	47.1897
	87.1557	58.8059	75.503	60.4118
	132.621	46.2994	135.621	45.6347
	120.645	67.8229	170.988	61.7029
	131.659	56.3121	182.429	48.7803
	125.211	43.3678	183.703	44.2931
	139.881	73.9551	219.108	57.1236
	157.789	70.6845	154.039	66.9464
	170.924	23.7263	165.667	33.8045
	122.942	70.2921	169.281	40.7528
	154.936	42.3237	206.786	53.7225
	154.047	55.7127	136.959	50.0552
	91.5549	45.52	107.197	40.2343
	95.7886	55.0989	82.9714	55.2527
	64.8266	32.8693	73.8555	30.7443
	99.6149	52.2312	91.1207	42.6301
	102.294	84.9415	106.661	62
	104.028	62.9017	78.25	43.5607
	126.825	42.0625	66.1111	40.8352
	117.555	57.3103	98.3295	53.4425
	74.6384	79.6441	55.6215	39.6271
	78.0298	61.7886	71.9226	59.9314
	84.807	43.0625	83.4678	32.0511
	109.118	65.5722	70.2706	78.7
	129.39	43.6207	59.1186	51.977
	79.3842	37.9824	80.9717	37.5824
	103.702	56.908	117.854	33.8391
	80.2123	77.8824	73.2011	69.5235
	102.81	51.25	89.954	41.6648
	103.562	49.8523	110.941	43.4943
	106.87	71.3567	102.491	42.7544
	143.158	47.9435	143.429	51.4859
	165.177	47.4941	142.194	41.3
	173.112	64.7209	175.201	47.5349
	143.791	53.2938	165.715	43.9322
	125.897	60.4651	91.4171	53.1163
	119.307	63.095	130.409	53.5363
	130.96	89.7861	111.103	47.0058
	147.314	58.2428	126.622	62.1618
	151.607	69.8136	116.104	52.661
	116.063	49.0476	101.619	47.6964
	74.9822	85.0682	55.1538	86.5682
	58.523	74.9558	57.8333	90.6906
	65.2356	55.75	86.9483	59.5978
	119.295	93.517	145.545	51.1193
	109.328	60.5706	114.61	41.8941
	109.965	61.3114	104.907	38.509
	126.121	73.4229	95.0517	105.777
	68.0407	58.7079	56.8663	52.8539
	133.064	44.642	108.506	45.983
	135.703	40.5	60.0872	38.2209
	80.48	39.1503	74.0114	43.2543
	161.627	70.8807	157.215	77.4489
	85.9583	56.5698	92.5298	59
	85.8483	47.2595	91.7865	38.5135
	99.6272	59.0647	115.343	50.8882
	105.158	69.1609	88.1582	65.3103
	180.594	57.6786	202.794	37.25
	142.054	50.8274	155.09	39.6845
	147.125	54.2428	175.625	51.8439
	127.901	49.9543	79.4211	45.4514
	142.176	56.064	175.934	34.2209
	80.2189	69.4368	60.142	59.3046
	91	61.983	138.045	56.4148
	130.971	95.994	122.526	56.5928
	142.914	48.6433	181.211	33.0409
	126.473	68.4671	105.152	50.7605
	64.1329	83.0546	53.9017	59.4153
	141.289	68.6845	166.066	53.5238
	72.1522	112.4	50.8152	74.6588
	54.8383	48.4277	47.2754	32.6879
	103.341	40.9333	141.971	31.4611
	132.533	38.1705	90.7611	29.2159
	89.1136	59.2386	94.4886	40.6932
	79.8177	44.6857	91.3094	51.4343
	146.759	49.6802	139.31	42.0988
	155.103	91.7572	118.714	80.6879
	68.3918	44.8629	40.0936	48.4857
	57.8274	43.4535	41.4762	40.5756
	66.8023	48.3314	46.1751	37.5829
	159.409	50.6395	132.21	50.436
	142.318	43.4432	118.982	37.267
	136.689	56.625	68.7062	36.1307
	128.819	50.6145	85.209	48.4134
	132.716	75.9438	121.636	41.9213
	125.477	55.1317	116.119	38.1677
	124.034	51.2229	126.281	48.9143
	129.491	120.417	127.857	103.458
	144.533	75.4556	143.186	49.9556
	140.671	90.1322	158.036	86.3563
	97.0113	69.9209	108.944	76.2203
	116.854	60.7041	128.989	73.5917
	110.785	50.7829	130.733	41.9543
	117.669	72.4633	131.16	56.7288
	90.8895	49.9425	74.2983	40.1379
	118.423	52.8652	79.6548	54.8258
	134.449	73.7697	163.938	46.1854
	113.941	58.4624	119.959	61.185
	89.0698	44.9565	98.5523	39.5109
	140.815	55.5254	128.751	65.4407
	124.601	46.5824	185.74	45.5824
	102.307	64.6725	105.966	43.924
	144.405	43.341	153.913	42.9422
	155.909	52.9153	189.653	48.678
	93.6706	40.9942	115.494	38.7283
	55.4578	61.2316	58.8253	43.3446
	190.448	34.9883	137.891	35.8304
	111.365	65.3427	78.9607	63.3258
	93.4365	64.7584	52.4365	68.1798
	71.2644	94.0227	104.224	46.233
	149.181	65.6901	169.769	54.7018
	131.31	69.9029	122.667	65.0457
	111.645	94.0284	60.1512	51.0852
	133.339	78.1734	73.5172	71.2948
	147.382	79.9133	145.865	62.1445
	66.3371	83.2711	55.5955	69.4518
	118.773	41.547	147.044	40.7182
	138.5	102.833	150.489	71.2011
	115.41	49.125	86.6879	41.1307
	170.77	41.9061	185.224	43.0497
	122.759	47.5543	76.7941	43.56
	84.691	91.7159	154.876	56.5739
	81.1864	29.625	51.0734	30.6012
	123.417	57.9023	139.4	61.0115
	116.871	64.3787	113.247	56.3787
	73.0514	49.011	54.2686	35.011
	136.442	40.1029	129.988	50.96
	53.2428	69.3353	67.5549	57.0778
	59.55	65.0476	64.8278	34.3036
	76.095	45.6416	79.6648	33.9827
	36.25	50.2841	43.3452	43.0682
	91.2994	57.2717	93.1073	63.5491
	75.3764	87.7263	65.8652	102.441
	45.517	65.6648	72.2216	68.1955
	46.2126	52.0833	46.4655	53.756
	72.7841	56.3218	75.4205	35.3621
	47.1345	38.2634	78.4035	37.3387
	110.509	87.2825	115.156	108.695
	55.6724	48.5281	66.1149	47.8483
	82.5227	62.3729	103.528	72.4633
	58.2982	57.4633	64.1404	31.0734
	56.2514	72.8192	64.4302	38.5198
	43.2629	57.3371	58.6229	34.4571
	129.466	55.7184	114.724	47.4023
	56.4457	53.1628	44	70.4651
	62.1307	35.9464	61.0114	51.4583
	66.9711	47.4412	98.1156	51.5529
	95.5889	40.1742	83.4833	53.3652
	39.4195	40.5029	50.9713	40.1871
	89.6404	109.14	75.8876	44.1341
	111.351	57.9716	114.713	51.2955
	86.3708	44.9719	102.303	53.3146
	73.0857	43.1479	80.2743	44.0237
	104.473	50.8563	109.958	57.3506
	44.3952	36.1098	53.018	42.3642
	68.92	41.8092	118.143	43.6705
	55.7727	35.8715	63.233	38.6257
	47.442	35.8393	60.1215	38.75
	116.627	36.75	87.1893	45.1488
	72.4253	66.7841	67.569	59.892
	74.0964	40.8012	94.1205	46.3684
	33.8457	69.7714	39.8171	59.8
	66.1932	67.0287	53.1591	73.9828
	48.4483	59.8844	77.7701	59.6994
	53.08	65.3779	69.1486	64.2733
	82.5531	30.462	125.24	31.0468
	86.8929	69.8548	91.3512	109.324
	30.5407	71.8641	43.7965	69.0272
	56.3559	34.7	48.6667	38.1412
	56.8343	69.6374	95.2629	55.8187
	43.4176	51.5056	62.4059	39.9833
	74.6765	54.237	79.5941	45.5318
	27.9889	95.8512	49.1611	52.4524
	45.1272	67.4943	53.7572	64.6932
	43.6629	56.8596	60.1011	44.1966
	52.4118	55.5085	51.5235	49.4915
	122.068	68.2544	150.915	68.4675
	115.278	63.8864	149.722	45.8239
	155.263	62.2768	154.545	46.9661
	101.955	31.8295	118.593	45.8125
	121.625	59.5896	154.176	53.0347
	99.1071	138.768	112.988	119.792
	79.2651	37.3155	96.4277	48.5238
	71.2069	119	50.9195	49.5673
	117.058	46.7633	135.549	62.4675
	70.6949	49.5607	44.6667	36.2543
	92.6647	40.4425	140.024	49.9885
	168.358	32.1916	128.964	42.1796
	49.8497	77.8256	79.8266	39.8081
	90.7241	143.23	59.2471	110.253
	47.024	58.4286	58.988	46.4583
	70.8851	95.0977	87.2184	73.454
	134.275	84.9	99.8683	73
	126.775	88.2571	137.822	57.5486
	116.994	105.629	95.9045	80.5955
	118.672	32.9508	103.218	30.0164
	74.7824	71.6036	63.4471	69.3195
	103.387	69.8862	127.526	60.7605
	162.537	45.9432	161.577	40.6307
	52.674	67.1163	80.0497	61.7791
	59.8876	46.7803	48.9382	36.2659
	108.632	50.431	94.7184	46.8218
	109.729	74.2601	101.576	44.659
	59.5581	48.1676	50.0523	44.578
	73.4884	28.6379	84.6279	28.408
	131.853	33.7386	116.09	46.1591
	92.3029	26.9944	74.6686	37.7303
	100.767	45.763	110.683	54.6705
	76.9143	54.1618	120.789	40.0347
	110.638	39.2273	130.224	40.9943
	94.2412	30.7374	124.129	35.9944
	74.1647	68.7829	66.5941	69.9486
	67.6071	21.5667	73.1726	30.7167
	40.1556	35.4593	49.7778	39.843
	44.2793	32.3895	67.9888	35.6512
	41.8864	47.5116	67.858	57.0407
	59.3855	64.3371	94.3313	52.0514
	65.0743	81.1977	87.6514	90.2616
	78.454	87.5706	85.3678	71.9943
	42.2045	71.9167	49.4034	55.9345
	71.7143	69.7746	88.5486	62.3353
	78.4457	39.1067	87.7429	46.118
	92.2712	88.2701	121.599	67.1034
	79.8563	33.4286	103.195	42.2457
	81.1329	38.2114	60.1387	39.2571
	126.867	46.8876	125.52	44.1685
	107.25	48.0904	135.415	53.0282
	138.127	117.52	155.809	92.1676
	118.102	40.0976	93.8757	57.7073
	101.647	67.8603	143.358	70.8548
	134.762	47.2686	134.122	46.0686
	135.471	55.3523	142.459	40.5795
	113.864	30.4713	91.4576	36.8218
	80.7442	57.9827	84.314	54.8208
	57.4432	40.8521	65.7557	45.213
	95.1543	121.401	93.9543	63.7384
	124.173	51.2824	134.964	44.9941
	154.045	46.882	140.356	36.9775
	78.6102	42.5889	91.6667	39.9722
	108.028	55.4556	88.8508	47.2611
	109.335	42.0542	121.147	44.1928
	137.958	55.0355	103.18	39.142
	54.4889	36.1864	65.4056	34.3955
	78.4213	92.2809	55.618	49.1685
	105.239	112.048	113.578	48.1747
	78.5357	33.7175	92.9583	37.5537
	121.55	61.5593	106.923	42.2825
	65.5872	47.3743	77.0407	35.0112
	94.1494	31.3556	60.4828	47.3167
	62.3466	42.322	67.4489	39.6667
	120.435	53.7966	126.738	51.7627
	72.8983	34.0409	62.7458	32.2632
	102.82	40.8721	116.27	34.3314
	112.754	67.2	99.3832	37.92
	63.5444	32.2126	50.7111	39.5977
	84.2994	32.8276	84.0791	44.7529
	94.4833	24.6494	73.4444	29.3218
	121.545	24.8118	124.608	32.6235
	144.93	19.0632	176.193	37.5862
	87.152	32.5549	96.4854	43.1561
	91.1285	44.1989	109.112	51.9205
	95.1477	46.7011	110.409	36.1322
	100.121	42.7841	91.569	36.6932
	122.088	31.9368	101.95	43.0632
	126.915	30.4798	103.756	31.0173
	113.699	37.6591	116.78	41.108
	130	33.9162	105.082	37.6201
	58.4914	57.3161	90.2343	58.2874
	72.2765	59.352	54.5706	41.1844
	66.1628	77.9588	69.1279	47.2412
	90.6629	60.7944	136.73	55.55
	157.964	51.8363	103.867	31.269
	67.924	78.929	77.1754	47.9823
	71.6629	65.3777	93.7886	49.4681
	75.6	75.6425	67.5257	51.8827
	62.3295	54.5529	69.8671	40.1176
	56.8895	51.9157	66.5407	39.2921
	54.3293	47.226	71.4192	35.2599
	67.2934	61.2321	112.862	42.1726
	80.7101	59.7701	67.8225	40.954
	49.2682	37.9432	59.1788	33.2955
	58.289	45.0494	54.7977	33.1648
	47.3653	87.7337	57.6527	47.3696
	86.7029	38.0115	84.3429	31.9138
	65.6667	39.1011	83.386	33.4888
	69.614	48.8418	89.9591	36.4463
	67.892	32.0222	96.8239	37.3111
	69.517	45.4802	58.3011	33.1356
	69.678	47.8046	57.1412	46.6494
	55.1017	36.1029	38.5932	37.2
	57.5058	25.8092	44.7267	39.1445
	89.8208	37.2011	107.59	36.3793
	85.1341	76.9529	128.637	48.0059
	90.0115	35.422	114.759	34.9884
	112.64	27.1264	93.1348	26.7989
	78.0877	36.0966	82.0234	34.2386
	64.6271	66.533	105.203	41.1758
	137.871	142.474	121.59	134.109
	174.477	39.5087	136.449	43.0289
	105.531	33.1445	102.107	39.6012
	84.3073	29.7816	114.899	35.4713
	107.102	60.4943	137.514	57.9205
	116.747	24.4682	146.1	32.2312
	79.6136	40.2159	114.159	33.8295
	85.8324	39.5254	103.462	37.1412
	181.112	38.0565	189.905	39.2034
	136.06	42.8869	150.602	55.1845
	137.335	42.244	116.856	36.7143
	140.316	108.011	147.357	65.7374
	156.268	41.8427	154.782	51.9663
	108.82	22.7738	126.011	38.1429
	125.312	38.4667	122.112	36.0556
	125.072	36.4167	124.042	38.9778
	48.5593	35.8242	34.9266	34.5394
	61.2898	35.8103	85.4375	37.3736
	83.5287	27.2898	93.3276	33.4773
	96.8103	24.8611	83.1954	35.2167
	74.4471	50.7701	73.2529	48.6552
	89.5756	41.7039	87.8256	36
	109.955	44.7733	107.781	54.314
	81.375	31.2961	95.5682	41.6927
	110.902	46.0824	132.598	43.3132
	126.976	38.7299	127.066	50.8161
	81.3371	53.1348	93.4831	63.4719
	76.2706	34.4253	61.4647	32.0287
	63.9056	45.3352	65.5444	53.3966
	101.603	39.9721	91.4525	31.0056
	51.7798	56.7572	61.4286	44.4046
	81.9357	46.25	75.9883	49.0536
	158.525	39.924	160.475	46.0702
	98.7966	22.4181	82.4407	30.2316
	123.207	37.142	136.431	36
	117.56	54.9375	103.349	47.5341
	105.358	36.1695	95.1397	35.0734
	51.8989	48.8161	85.0618	69.4425
	111.202	31.983	76.631	35.6591
	123.58	36.9	96.3908	60.8444
	104.522	33.6077	144.461	47.1878
	69.6726	37.8613	56.7143	57.0867
	159.611	36.8844	154.2	43.0867
	56.0113	35.984	77.3955	51.75
	84.322	52.4972	99.2034	58.6536
	110.194	23.6743	102.64	37.4457
	62.8556	40.9162	82.7278	54.012
	64.8506	34.9474	70.0115	38.0409
	79.5977	28.6868	111.425	39.1813
	162.233	39.1071	202.593	36.006
	148.399	26.3908	161.708	28.6552
	83.1908	56.578	115.601	61.6358
	102.506	43.6494	89.1724	42.9598
	104.437	43.0231	132.856	41.6127
	89.3277	57.4943	113.113	53.3046
	77.6271	48.84	95.8701	39.8629
	114.131	69.5357	142.286	49.9107
	122.035	76.427	134.678	44.6404
	90.2389	60.4854	110.289	41.0292
	104.89	85.8563	130.393	87.0287
	104.931	117.624	92.4457	74.5691
	81.1932	52.7605	107.386	48.6407
	88.3059	70.5899	84.4941	80.8876
	76.9885	17.0571	76.7931	36.1829
	142.982	30.6831	174.898	35.5683
	128.965	26.9714	120.982	35.36
	101.189	23.6328	148.114	33.2768
	68.6864	54.9396	102.905	44.1319
	51.9244	58.2339	39.9826	39.6257
	182.698	65.2011	191.33	43.1264
	119.815	45.6412	89.7321	31.2765
	76.0449	37.787	65.1236	48.6627
	96.4689	34.5787	107.39	30.9663
	100.608	67.4425	145.547	36.5115
	120.852	20.3941	153.89	32.8471
	81.3693	24.7006	125.313	30.7425
	106.931	102.565	116.081	49.1695
	122.362	49.6023	91.1582	38.6818
	110.657	38.9602	99.2416	39.7045
	93.592	25.4083	101.707	32.9704
	106.365	48.4943	65.0608	45.2069
	63.8988	20.0287	51.3393	32.2356
	54.6971	31.6923	52.8743	35.7219
	40.2069	31.4277	63.7874	43.2349
	100.458	34.2948	56.5833	41.4277
	128.603	41.2169	71.592	73.5422
	117.489	66.9714	79.4831	77.2457
	78.6441	30.9412	72.7401	30.3588
	105.67	35.4659	136.279	50.2557
	121.328	66.1307	123.011	64.3864
	128.347	26.9349	109.855	32.3314
	124.627	28.5852	161.904	31.517
	88.7627	31.2081	79.4746	35.2659
	83.6185	37.8779	77.4277	47.6279
	57.6325	35.142	84.6988	39.0114
	139.185	35.2678	147.869	46.2295
	169.324	60.9653	160.058	58.6763
	128.902	19.7803	109.358	31.1098
	125.416	47.9704	109.931	69.2012
	108.285	26.2011	91.3895	43.8827
	120.077	35.75	145.325	28.8389
	67.9716	19.0862	83.8068	33.3621
	87.5543	35.9713	67.4114	40.3563
	71.9832	28.3372	94.8548	40.3837
	101.223	29.0506	116.657	41.1292
	55.1702	37.0889	66.0904	40.6667
	70.4128	27.0517	60.0349	31.2874
	49.7414	18.8333	50.0747	48.2931
	64.7978	61.1921	63.3708	58.678
	55.2486	25.3851	63.3481	33.0977
	42.8895	26.8889	62.5058	39.2573
	45.6705	44.8983	60.1591	46.6045
	61.0468	44.1138	75.8129	35.6048
	47.625	83.2118	52.9261	51.7941
	49.9888	37.3596	60.9663	55.2753
	75.6209	40.4078	59.9176	37.4246
	49.9301	36.0936	48.6559	35.2164
	48.0173	19.1802	64.4335	31.5233
	47.7443	26.8563	55.3011	35.8448
	62.574	26.0286	77.6154	43.7086
	56.3778	61.25	55.55	52.6534
	48.3708	33.6286	46.6236	31.6914
	80.4576	23.7719	76.7966	35.6901
	41.8427	20.3278	69.073	32.9278
	72.3353	20.3526	76.9059	39.1329
	68.2982	25.7485	89.6433	51.012
	94.4057	26.2069	131.126	35.5
	35.1875	20.5028	61.858	37.2203
	35.5808	33	46.0659	39.4072
	37.1638	29.1371	46.4576	37.8343
	46.7135	25.2753	55.4269	41.5225
	34.6307	18.5371	40.1875	36.2343
	57.1111	31.25	87.8421	50.1648
	30.9314	33.2903	43.96	41.371
	63.7865	36.2881	49.1236	42.6441
	74.6023	23.9943	45.9123	46.9714
	40.8315	25.9607	37.4326	36.8708
	52.2093	61.5419	52.5174	36.5754
	75.5763		45.6271
	118.041	17.5641	130.645	32.5897
	97.8391	70.2	87.9425	144.325
	96.8353	32.35	131.012	52.725
	44.2126	24.925	62.4943	38.6
	73.8212	29.5306	128.676	82.0612
	73.989	36.3542	48.3297	65.7083
	82.875	46.4878	85.881	132.244
	57.3184	34.9512	71.2179	51.1951
	52.3801	32	56.3743	51.7
	39.3011	89.9024	54.1534	110.268
	101.299	39.575	129.966	44.6
	98.6136	52.95	100.858	72.35
	73.0783	36.0769	67.7229	45.1282
	96.9375	24.3043	85.4034	32.3478
	67.9106	48.32	87.0279	124.22
	78.4615	23.3636	93.7041	43.1364
	92.8644	48.26	101.085	97.88
	61.8647	27.6667	76.0765	46.6444
	67.2057	38.6279	92.7771	51.6977
	49.5824	17	69.1353	37.825
	69.9548	36.6829	76.1864	54.439
	58.5896	24.3409	73.1098	63.8409
	95.2343	27.8085	149.423	63.5319
	73.0686	18.8293	102.966	49.1463
	58.4773	36.561	62.2159	57.8049
	44.0542	38.2927	59.5843	42.4146
	83.9138	44.1395	84.1092	60.9535
	116.056	50.4103	115.732	57.8974
	63.2907	17.725	92.8837	40.825
	62.896	47.9	75.3237	89.6
	33.0843	54.7179	62.2079	61.0769
	73.2717	58.225	102.104	62.8
	135.948	48.35	53.1919	70.675
	51.3714	31.8049	82.3886	70.8537
	50.6437	28.8864	56.6149	48.5
	27.1864	26.8776	43.9831	65.2245
	66.4171	27.5417	87.2171	56.7292
	81.7414	29.1163	88.3161	55.6977
	32.8324	34.4615	49.8715	93.4103
	33.6667	28.0233	45.8631	98.2791
	42.8166	10.725	52.4083	32.2
	32.8012	16.7907	43.6842	61.6279
	24.7727	43.1923	43.0114	44.1923
	40.5138	23.5122	47.4586	31.6585
	41.8571	24.14	45.6286	52.5
	39.2857	16.4615	36.7738	47.2885
	35.8032	25.3415	39.6649	53.2439
	43.7528	32.2292	54.9494	47.375
	36.0857	22.725	56.3143	64.675
	47.093	33.5	52.2733	56.2857
	32.3473	35.898	42.4671	42.4694
	41.113	26.62	49.7062	59.86
	73.2707	20.8837	67.453	39.907
	79.1235	30.4634	73.8176	71.3171
	48.4213	40.7451	52.9775	47.7451
	52.142	36.9333	69.426	52.3333
	53.8994	40.4146	70.5266	40.7561
	112.835	38.234	108.801	61.7447
	124.069	44.3778	88.9429	35.5556
	92.0175	39.2927	95.7251	58.878
	66.7456	32.4359	71.3373	54.5897
	48.6509	48.5106	50.3432	85.4468
	57.474	18.5179	74.3179	45.9464
	66.5763	31.3636	98.7062	51.75
	95.9401	22.4524	73.0958	35.9524
	74.6348	29.9512	96.7079	52.6098
	96.5824	48.6316	102.188	67.9211
	62.5954	33.18	49.7399	36.38
	82.2529	25.325	78.6437	48.425
	68.9611	37.7255	111.178	47.0196
	82.8444	25.875	77.6333	51.775
	37.522	26.878	49.1264	34.3415
	52.8218	24.1951	42.7126	59.9268
	50.8971	27.7	41.7543	68.56
	73.6012	44.2439	54.1329	70.8049
	98.5866	36.5	88.2235	36.95
	65.3547	67.3171	85.0174	64.9268
	63.6131	28.0488	90.3333	43.8537
	82.9665	19.5102	74.0838	46.4082
	120.816	30.7	114.075	44.75
	100.983	25.4773	119.76	64.3636
	97.6307	23.08	114.04	43.72
	87.5145	27.2439	116.382	81.8293
	145.406	40.85	149.35	39.025
	89.7403	26.4634	103.519	80.8537
	91.8837	32.5385	69.7151	43.6923
	79.8571	31	97.9314	48.1702
	75.0169	29.6939	82.0899	51.6327
	48.233	16.1282	47.233	50.1282
	44.6374	38.1923	49.3567	57.6731
	78.7529	28.6087	92.5059	52.9348
	32.3842	40.95	47.9605	54.25
	27.9609	25.3469	45.905	82.7959
	17.7341	33.8261	37.4335	57.7391
	65.4413	29.6604	99.3799	46.9623
	25.1649	35.6316	39.0319	72.3421
	36.7127	37.275	47.1657	55.5
	20.92	22.75	45.8971	73.5208
	38.6763	30.878	63.8092	72.6585
	50.6136	21.3415	73.5341	67.2439
	56.674	33.9286	89.5028	94.119
	75.767	46.4872	100.358	65.641
	82.6705	34.9737	124.266	75.8158
	95.936	32.8	117.023	68.125
	124.165	32.881	136.409	50.7619
	88.8427	32.9792	83.5955	68.3542
	76.9086	88.3333	68.8114	49.7708
	76.2541	30.475	78.8785	48.6
	61.5932	48	62.1864	76.9756
	55.2807	63.6341	64.8363	108.366
	68.2765	63.2857	44.4353	94.5
	58.1173	29.8293	98.0056	75.8537
	71.3295	24	101.801	39.3659
	95.9157	40.0682	86.1867	64.5455
	80.6949	38.1951	99.8757	49.5366
	100.052	27.9767	96.3023	90
	113.185	30.4634	111.697	54.2927
	86.5872	40.3	101.407	55.4
	71.8508	43.8	63.3702	99.825
	55.0517	41.1579	63.4828	57.9474
	48.7917	20.9268	62.75	37.3415
	57.5917	21.6327	75.2308	51.0612
	86.8555	35.3571	93.2948	41.2619
	87.4277	23.5366	95.2023	34.7073
	65.7738	27	75.6786	81.4565
	64.2398	31.4898	71.6725	39.1429
	64.8171	41.9796	73.5143	98.9184
	51.3714	46.025	66.2114	89.825
	60.0419	30.9744	72.1257	84.7692
	62.5568	47.7805	81.9205	53.8537
	71.8457	43.7105	70.3314	47.8684
	91.0925	34.9737	72.6243	61.7895
	60.3584	26.1	68.8728	94.5
	72.9882	41.3415	67.5588	69.2439
	45.4393	20	58.2601	43.375
	43.9106	21.5263	61.3073	42.8947
	49.2486	34.6098	67.2428	63.9756
	54.0517	28	72.0517	68.875
	55.2335	31.2683	83.6826	83.4878
	101.893	46.9565	103.09	71.8478
	67.7657	114.065	71.0457	166.717
	89.2346	35.6341	64.1844	54.8537
	64.3636	38.549	90.9602	60.2745
	59.4765	38.75	96.5765	49.3846
	92.6149	20.7843	133.23	40.8431
	84.2712	36.3659	69.3164	36.9268
	129.164	23.1961	156.292	52.6667
	121.18	33.7111	118.112	36.0222
	114.268	28.9524	122.827	46.4762
	77.25	35.925	63.0795	46.525
	78.7844	41.2979	95.018	56.8298
	70.7667	131.327	68.6	189.837
	116.906	27.0784	115.788	59.8431
	116.791	39.3077	123.972	84.1795
	100.331	36.2727	148.863	71.25
	84.9604	19.875	113.876	35.275
	100.412	30.875	134.588	48.825
	135.902	49.8431	76.2659	69.1373
	107.129	39.8537	87.2807	72.2927
	86.8626	13.881	96.1538	42.9286
	132.867	24.9756	149.682	45.2439
	84.2023	26.5897	102.699	105.462
	157.916	53.5366	175.988	62.2439
	112.829	38.6122	124.212	36.6327
	71.4719	31.5769	49.5506	48.4423
	47.6534	29.3409	50.9489	77.3409
	65.3772	55.9474	53.9401	60.1842
	41.7824	48.775	62.3588	99.4
	102.313	8.51282	92.5682	51.1538
	114.976	7.85417	140.576	44.4167
	78.5763	28.4167	65.8531	39.7083
	59.3373	36.38	84.0296	76.02
	98.2584	72.2143	131.601	123.595
	101.115	34.1053	84.6923	39.3421
	145.373	15.0488	148.729	38.5122
	139.385	58.76	146.866	36.34
	73.9101	46.9512	51.5955	81.2683
	116.491	22.9756	72.3714	41.122
	65.0506	41.9512	60.8146	71.0244
	36.3873	27.7561	45.0578	38.439
	42.2743	29.78	45.1029	62.14
	171.459	39.4792	110.888	72.1458
	67.3413	38.8367	83.0539	60.7143
	90.0706	28.619	95.8235	78.4286
	100.92	32.3061	81.0171	48.8367
	76.3584	32.92	59.4277	57.24
	115.21	34	131.636	56.725
	62.8686	27.7073	57.84	40.9756
	39.1977	34.6829	38.7119	51.3415
	50.4743	38.0769	42.8743	47.5128
	52.1353	43.04	63.8353	65.98
	51.4432	36.1951	50.4489	41.439
	60.289	35.8974	63.0289	58.7949
	76.1508	37.3478	68.8771	63.3913
	62.7955	18.5122	53	39.1951
	61.3886	15.2917	65.24	58.1458
	130.645	33.4694	100.674	50.8571
	79.8092	21.5814	74.6069	48.093
	111.092	32.8205	77.2659	46.9744
	61.0578	31.9512	76.1561	33.122
	29.4407	27.9744	46.5706	43.4615
	41.9724	24.6875	59.768	47.7708
	37.2216	26.8864	47.6707	42.7955
	29.9415	35.3125	38.8421	43.4792
	52.0722	41.6585	58.3056	92.8293
	44.2905	27.2619	50	62.4048
	35.6519	29.8718	50.2762	79
	30.3764	27.02	48.2978	77.6
	46.85	28.9024	52.0722	51.8293
	50.9492	26.325	49.9661	39.025
	39.3077	24.4783	62.9586	43.5435
	37.3333	15.3415	57.8218	40.9024
	48.5593	27.425	50.4463	41.7
	44.6045	57.7091	43.339	69.8182
	41.104	17.8636	43.6879	40.1136
	32.0058	38.9024	56.237	41
	34.8046	20.9	55.6494	57.36
	73.6766	29.1136	59.1257	57.75
	33.4253	26.0732	56.8103	55.878
	31.2191	25.4359	42.7472	65.7436
	42.8453	19.8205	46.232	61.9744
	29.7056	21.4103	48.3778	65.0769
	46.1143	50.9	49.4343	72.875
	65.2114	25.55	73.8114	34.975
	34.6609	24.125	55.569	64.9
	65.9657	0	111.92	254.479
	48.0694	21.7826	64.7803	32.413
	59.1657	34.1795	48.9645	51
	58.0682	41.7805	60.267	66.2927
	65.3353	36.275	71.1882	73.475
	55.0904	19.0976	63.7952	53.1707
	42.3129	45.4615	50.8436	140.974
	67.1611	46.3478	57.8278	55.8261
	48.7062	25.7561	56.8136	39.4878
	68.1573	27.2308	57.7079	42.5641
	84.9824	37.4583	97.4471	80.6458
	66.5202	35.48	67.6647	60.06
	54.1012	47.75	97.6667	38.6
	91.4602	50.2889	101.875	75.5333
	54.9075	30.9189	87.3121	66.6757
	36.7457	43.439	53.5607	86.2927
	40.9138	31.7949	49.523	40
	36.1228	37.8	38.9357	63.425
	41.2229	67.3023	37.3313	66.6977
	34.5829	50.4091	34.1886	57.3864
	29.5673	36.5	39.6725	48.9792
	39.6271	37.2564	42.6328	41.2051
	55.0225	21.6341	67.7472	59.6098
	55.0057	24.5128	68.04	41.9231
	54.7865	38.9756	58.5	44.8049
	58.1034	30.9608	70.6264	62.5686
	62.3631	38.087	70.1955	42.8043
	36.4114	56.48	60.8171	60.46
	72.1444	27.0435	65.6167	46.7174
	58.8824	21.4878	92.6647	33.6829
	59.7865	42.3659	66.2921	70.5854
	46.608	35.2273	63.0398	50.5227
	50.6588	32.8049	63.4118	43.3902
	31.6243	31.5306	43.6127	72.6327
	46.6412	18.9756	55.2941	36.6585
	69.838	16.5952	64.1508	78.1429
	39.0221	22.95	50.895	57.45
	34.7803	47.1429	59.4509	42.2619
	40.7443	35.7045	58.9659	55.6591
	43.5402	17.3415	51.3333	34.7317
	54.9101	41.1837	69.3989	97.6122
	51.9714	48.175	87.8743	52.825
	27.6384	22.3696	41.0847	40.6087
	32.8933	20.48	46.7584	242.54
	65.4335	20.875	66.763	37.7083
	42.8101	41.2683	64.5307	43.1463
	55.9227	41.3684	96.7735	56.8947
	68.3143	35.7317	53.9257	38.4878
	54.7886	32.6341	45.2457	94.4878
	49.5193	21.3261	46.442	37.7174
	46.358	39.9792	48.3011	107.063
	94.1098	29.3725	72.6358	41.1176
	75.8721	17.7368	68.0756	34.2105
	57.1808	39.7805	52.9322	41.6341
	54.1098	9.38461	70.0867	36.641
	101.36	30.2292	94.6686	104.479
	85.3722	26.3902	97.2278	55.7805
	84.2203	41.6087	83.0847	60.8913
	84.9661	61.8776	80.7571	76.6327
	132.741	46.2245	144.847	73.4898
	69.3254	95.4146	75.3195	70.9024
	77.1882	19	92.2882	34.975
	94.5266	32.4634	133.036	54.5854
	60.1404	60.1026	77.5899	118.59
	61.8057	38.3	70.7486	61.775
	58.6667	40	55.5298	82.6383
	61.185	45.122	80.3237	49
	66.9419	45.5682	55.157	74
	52.7443	29.7647	58.1989	58.9804
	22.5511	27.6078	41.1989	62.1176
	35.2874	24.4545	57.0862	75.9318
	56.2692	49.2821	70.5549	65.8718
	43.0059	65.3659	67.2294	55.1463
	57.4759	40.26	85.5843	67.38
	39.6034	24.561	69.7126	59.9024
	64.4124	38.75	81.4802	76.625
	38.2882	84.075	41.8765	76.95
	54.8514	22.2326	74.4571	59.0698
	30.9458	22.6047	51.3313	44.2558
	38.486	32.6341	59.7374	71.6585
	56.5824	35.4286	76.0176	75.8095
	72.8258	42.2889	84.3034	80.6444
	62.1647	38.902	66.1412	61.3137
	43.6705	46.359	63.0058	54.4359
	59.7917	34.4286	93.7262	43.7551
	61.6082	87.4773	55.9708	102.364
	60.3563	60.7391	55.592	82.3043
	57.8728	40.9167	50.5087	84.8125
	95.9209	39.1064	133.989	64.0213
	120.67	42.5122	163.608	52.8049
	78.8229	35.8049	120.4	47.1463
	88.8497	34.3	69.4509	51.95
	45.2738	21.45	59.7857	51.2
	39.7345	39.1463	55.0113	55.6585
	68.1292	40.7556	90	60.6444
	70.8466	36	71	94.8
	42.9213	42.4615	71.4438	45.0513
	70.3941	36	58.8941	50.7609
	110.148	49.925	109.467	48.425
	59.3239	36.875	62.8295	59.85
	55.5475	32.2157	61.4525	56.0588
	113.472	29.1136	89.5057	38.0682
	61.1897	39.7561	68.2471	57.7561
	98.0629	24.22	86.7314	53.7
	51.0289	36.2667	61.9017	68.8222
	57.9209	40.3409	59.7627	40
	71.0862	17.75	65.6897	53.2917
	80.6404	18.525	72.9213	37.125
	74.4719	24.1304	76.7584	37.8261
	73.75	61.175	109.367	81.6
	29.3371	52.6818	45.6742	45.9773
	65.5357	36.3043	87.0179	48.087
	57.7644	19.1951	54.2874	42.2683
	35.8983	53.2045	73.2712	61.9318
	57.7216	25.1923	68.0341	42.6154
	33.843	48.4043	65.9884	70.8936
	93.0678	19.3415	109.158	35.8293
	81.7389	26.84	115.039	44.92
	40.0345	27.3019	68.9655	82.4906
	88.1136	27.1842	117.926	43.9737
	48.5376	42.3	73.8208	50.025
	74.697	39.0976	97.0242	73.7317
	70.6012	32.186	76.5179	49.5116
	63.3427	33.6829	105.719	54.3659
	76.44	39.5217	93.5371	86.3696
	62.2889	23.45	96.2611	39
	120.165	43.8293	117.947	58.0732
	64.9195	34.975	67.4828	48.45
	130.202	19.9756	175.738	30.6341
	51.0169	32.4048	54.2753	47.381
	112.147	30.2195	132.953	98.5366
	76.0289	15.8542	122.578	139.938
	42.8118	10.66	48.7824	54.66
	55.1988	53.4231	65.883	56.4231
	39.3824	60.2439	49.9412	48.4878
	62.3222	21.8378	60.8833	152.865
	117.544	24.7073	114.468	35.7805
	71.479	22.5918	49.4012	48.7347
	59.5476	23.8333	45.7143	38.2381
	49.0398	15.4151	45.2102	46.6604
	61.2655	18.8049	80.4915	78.8293
	91.0615	23.1707	115.413	86.1707
	75.8	21.5366	87.08	83.4878
	80.2629	58.0217	86.8857	173.739
	88.4368	16.9512	98.7414	35.6341
	53.7529	29.9	64.6588	51.55
	165.609	33.85	139.736	72.275
	70.3787	40.2821	49.8225	101.308
	73.7514	17.7	64.4624	38.725
	68.4048	16.0488	71.6131	42.9268
	30.2824	18.25	44.8706	75.225
	55.4682	12.6226	52.526	65.8868
	59.6457	32.7609	58.7429	48.4348
	49.2599	43.45	44.2768	73.575
	80.3333	16.4634	64.5497	40.4878
	57.8084	28.875	80.2216	105.188
	47.3391	49.775	77.0057	97.125
	87.7299	44.1707	94.0977	79.7073
	67.0936	27.68	87.3509	42.06
	50.3146	43.7317	61.4438	58.5854
	112.42	31.1739	122.753	48.9348
	88.7633	24.439	89.0414	43.7805
	62.3258	49.0769	68.6461	42.5641
	45.2557	22.425	59.892	52.975
	52.7917	24.1458	70.0952	57.4792
	58.4509	53.878	69.3584	61.2927
	35.0674	21.0732	45.5955	52.4634
	28.247	18.6829	42.6988	47.878
	36.3567	26.8837	44.0877	37.1628
	44.7029	67.1277	48.8686	59.0851
	36.1789	39.7317	51.1053	79.4878
	36.8596	40.0732	51.5731	51.561
	37.0339	40.3902	54.2147	38.9268
	31.3351	43.975	47.6973	46.15
	36.1071	74.6341	45.3333	46.1463
	27.6149	23.3171	38.1552	43.8293
	38.1131	61.6275	56.9881	71.4902
	41	24.2826	57.3118	54.2826
	41.4689	24.0488	52.1525	61.7073
	48.0791	34.6889	66.3503	48.5111
	58.0966	27.7317	62.3352	40.0488
	44.0533	23.475	41.1006	49.4
	77.3855	28.6078	53.1061	40.2941
	70.4889	41.5	66.5611	46.275
	64.2273	37.2195	58.3409	79.1951
	66.0238	27.0192	62.7679	65.7692
	64.2333	27.6	63.8611	60.25
	48.8786	43.2549	65.8902	127.333
	88.0774	32.8958	95.8512	118.979
	45.3446	22	59.791	72.7
	43.7584	15.3	48.736	58.125
	82.2443	28.075	69.6989	82.375
	28.1131	51.1591	38.506	94.1591
	27.3	46.5714	43.7588	148.449
	40.8421	79.9048	46.117	118.119
	35.0651	31.875	50.0592	39.85
	40.3642	49.525	58.4104	118.475
	31.6778	27.2195	42.5	54.7317
	33.6532	27.6098	51.3006	67.5122
	38.289	39.878	44.9827	124.78
	40.2083	42.6667	56.506	137.905
	36.9422	37.2439	55.9191	35.4634
	27.4831	16.7317	45.8258	52.0976
	29.1223	31.3725	43.0638	89.2745
	39.0057	28.9773	54.267	50.4091
	45.4881	29.55	66.4107	42.8
	59.1111	56.575	57.2515	90.4
	45.4451	19.1053	49.185	57.3158
	61.7907	34.878	62.6628	33.6341
	86.515	52.2766	62.982	46.7872
	53.8266	31.7179	56.9538	43.5641
	56.1534	49.1923	49.3352	41.5192
	66.0602	32.9024	50.8494	67.8537
	63.3352	32.275	68.9034	44.85
	68.2197	24.8444	54.7514	42.8667
	70.3529	38.475	56.1765	111.55
	110.023	35.3488	65.9489	74.3488
	54.3253	27.9024	57.988	49.9024
	53.1124	36.78	63.7303	48.66
	79.7101	33.2157	94.1361	63.7843
	78.9023	31.02	76.6897	41.14
	77.2743	20.7073	52.64	51.1707
	55.1322	30.2195	59.7816	67.7561
	80.5753	18.7885	88.2742	60.3654
	68.6816	19.381	80.8436	39.5238
	79.2907	37.975	86.1512	59.85
	61.2184	35.1333	58.1954	54.8
	75.9649	28.9362	80.4561	40.2979
	68.2299	25.025	62.8333	62.7
	19.5795	33.6923	38.7386	67.4103
	63.8412	36.5	78.7235	66.32
	32.3408	19.225	50.6145	84.95
	36.2528	30.3261	69.2753	72.413
	26.9477	0	35.2849	254.366
	26.0284	31.6154	43.1364	58.7692
	34.807	30	50.1754	59.0213
	31.2873	1.625	63.0884	111.25
	48.7485	44.7778	61.0898	105.756
	31.2849	22.5366	57.1221	57.9512
	43.2924	25.4615	73.9941	50.7885
	47.9535	23.96	81.9302	56.12
	41.4629	244.592	57.6686	254.755
	51.9371	26.6735	95.0457	39.6327
	31.2356	12.3333	54.0057	36.6429
	50.9885	50.7872	79.4943	90.8723
	54.0407	42.6579	54.2558	57.3947
	57.2948	36.5833	95.4566	74.75
	47.9607	23.3415	57.2472	46.2927
	34.152	13.575	50.731	59.025
	57.1771	28.2353	66.4686	46.3529
	48.0118	31.439	55.2941	44.4878
	77.3636	21.3519	60.5057	52.4815
	43.905	39.6585	39.9944	71.3902
	141.358	30.9512	158.972	76.4878
	54.7654	40.8205	47.9553	112.538
	114.056	28.6829	88.5922	75.4146
	62.1317	30.1731	44	68.3846
	45.2712	62.7391	44.5593	212.826
	46.186	20.1207	45.657	48.0517
	36.3652	28.275	36.382	62.95
	48.213	15.85	52.5917	78.25
	40.948	40.5854	65.0289	54.2195
	88.0119	19.8205	117.012	36.8974
	45.3736	25.5	74.3333	42.275
	55.9066	19.0976	86.7857	61.1707
	56.3636	26.9756	99.0227	56.6585
	64.8644	16.325	98.5537	54.1
	48.4503	27.439	82.7485	57.0488
	35.7586	23.561	81.7299	72.5122
	81.8276	29.2683	67.6724	39.9756
	112.064	19.175	93.4393	55.7
	71.2126	30.1463	106.259	57.5366
	67.6	17.0244	78.45	44.1707
	71.5575	49.2927	69.7414	46.561
	66.6647	32.1951	80.3293	64.5854
	98.0944	37.55	129.194	62.05
	47.9371	41.1951	71.8457	48.2927
	71.2135	39.0244	94.4382	38.7317
	99.8111	23.3478	112.117	43.3696
	92.2126	18.9024	62.0862	42.0488
	111.136	79.5135	79.4576	69.7568
	57.6977	44.2927	39.407	63.5854
	92.9607	70.6341	113.433	53.1707
	61.0795	38.4878	72.3466	74.2439
	65.7619	31.5957	88.2679	43.766
	80.8034	49.5854	94.1685	74.1219
	60.1734	52.9756	50.0116	56.0732
	80.125	34.0444	80.5536	45.1111
	58.2571	26.2105	60.0343	37.6316
	37.4702	39.6098	59.9524	65.4878
	122.949	36.4643	154.767	48.7321
	43.3353	25.175	42.3713	48.375
	77.9639	72.525	74.7169	80.55
	40.5385	42.875	67.7515	53.7292
	53.3258	35.3415	57.0787	40.878
	52.9034	21.6	47.5852	43
	55.1056	13.5	62.7667	58.8
	46.8929	53.3958	52.9167	111.833
	42.4598	11.6316	47.4885	39.8158
	71.6667	20.4091	82.2414	49.7045
	53.9828	25.7255	46.0862	91.1569
	72.0833	17.5854	56.8556	32.7073
	63.3829	26.4211	64.5029	82.9211
	39.6761	37.2051	49.5341	74.5128
	48.6971	17.0833	57	43.0208
	54.5211	32.2308	64.5105	69.1795
	42.5402	20.7609	43.7471	48.5217
	57.0412	0.075	47.3353	252.875
	48.2367	67.1136	48.3669	63.5
	38.8933	53.7843	45.9494	39.3922
	58.2011	50.6383	61.8391	46.5957
	63.0113	57.4634	78.096	58.3415
	119.674	49.3171	110.221	43.6098
	102.175	30.0976	97.7853	66.6341
	65.9195	31.122	73.2241	59.2927
	92.4509	20.6122	99.7514	62.9592
	78.3352	37.8372	98.0114	73.093
	53.1307	23.1569	59.7273	39.3137
	58.1207	18.95	92.2184	35.9
	45.419	20.881	56.6704	41.5
	42.3882	28.8293	67.7294	40.6829
	41.6685	53.9216	58.6236	73.8039
	52.0057	26.3902	78.3182	28.7561
	28.8743	38.2115	53.5749	57.1923
	49.5389	38.0769	55.1556	73.4103
	31.4138	35.6939	42.7184	93.9796
	59.1477	56.1429	74.142	106.429
	32.6805	49.8077	62.4201	101.385
	69.8514	53.8049	74.2743	53.3902
	37.9834	71.5435	61.547	58.9783
	60.869	67.8293	74.9048	65.8049
	38.7143	89.3902	45.244	82.1463
	90.5595	80.8781	93.0417	78.9024
	33.8629	16.0256	46.6343	46.1795
	94.8807	244.809	159.574	244.149
	67.5611	13.3333	70.6444	44.119
	99.0473	109.4	65.432	97.525
	137.201	36.95	106.173	51.125
	45.0575	41.0625	43.6322	69.7083
	68.9704	97.3902	57.9763	88.8537
	57.9392	21.2115	43.6188	78.9808
	74	66.2	60.2571	72.775
	54.1705	69.4146	80.7159	62.2683
	62.5482	55.62	81.6747	78.46
	39.3908	35.6739	86.6494	122.717
	45.0686	33.4091	77.0457	84.8182
	70.8235	51.6154	62.8941	75.7436
	50.6494	28.1667	72.8391	56.1429
	21.5		37.0511
	44.392	36.6875	47.0455	42.099
	32.2529	25.8413	50.4253	31.836
	104.795	37.0158	88.1761	35.6526
	44.5287	30.3743	46.6494	35.8128
	32.506	45.9889	51.2798	52.5667
	63.2738	24.7789	89.8929	27.7632
	36.0343	32.8202	63.16	34.1742
	34.809	26.883	63	33.2394
	35.6742	33.9775	50.7865	46.1404
	65.4138	33.1452	78.6034	49.6667
	82.9607	28.1341	132.219	27.514
	36.9667	28.9844	64.5389	31.1042
	65.9432	43.1615	75.2045	45.375
	58.4302	45.4021	69.8939	38.8677
	51.9945	39.8222	67.2707	52.8611
	100.318	36.7216	115.439	47.1753
	83.5345	38.0209	101.046	38.0785
	33.4728	34.8201	48.8478	50.7196
	45.3017	26.2552	55.5754	39.7552
	42.0678	28.6611	57.8418	41.5889
	35.4389	26.1864	54.0278	45.2938
	44.6236	40.089	47.4382	49.7277
	37.881	30.3108	51.1786	25.8176
	47.8827	49.8324	50.7989	60.2849
	64.1345	43.9894	59.4444	48.8254
	55.0339	74.5165	70.4294	63.5055
	41.142	52.3864	43.2273	42.8239
	27.7083	39.0229	44.4821	38.44
	61.0828	81.2857	51.5325	77.9153
	44.2216	47.0629	52.1377	42.8571
	56.7841	63.4715	71.5398	65.3731
	61.5876	31.1538	54.8588	51.3128
	88.0058	54.4944	117.483	72.0955
	56.1221	47.9948	77.9477	65.6166
	76.7341	84.3622	87.3931	96.6487
	46.1486	69.9943	60.8457	67.3352
	50.4244	93.7865	57.5581	51.7753
	55.0872	60.4222	60.2384	41.3333
	64.4602	55.9737	71.4773	74.4579
	71.5444	34.0464	67.7833	27.6392
	60.1	25.4127	62.6118	26.6243
	59.3736	59.6011	89.6954	76.4663
	81.7571	54.1462	67.8927	51.7719
	55.2971	64.5625	75.5714	82.1875
	47.8721	69.6425	72.1628	109.128
	61.4407	43.3817	97.2825	65.629
	73.093	50.456	66.9477	74.7876
	40.657	48.5602	55.8256	74.288
	50.5281	54.0212	65.4438	92.164
	108.809	36.8796	140.438	64.2356
	63.1272	34.9096	66.5318	42.1864
	56.152	40.7513	69.1287	83.4921
	33.7647	38.6316	49.9529	52.0211
	46.7727	48.1088	54.9375	32.3264
	51.9432	33.0538	66.7614	33.129
	53.1404	41.8942	97.8538	56.7302
	35.8436	27.8808	40.1397	44.7772
	51.0177	29.1648	44.4142	38.4066
	39.9486	23.0526	48.8571	27.2368
	0.0140845	24.3175	223.915	31.2434
	22.5282	19.836	45.8239	34.5503
	44.5625	47.9067	56.2778	36.8549
	42.8601	31.0934	46.3147	26.9506
	35	53.4072	41.6454	65.1186
		30.1989		27.457
	0	49.7062	255	34.1243
	70.1509	27.764	86.8491	28.1573
	29.0244	28.88	73.1951	41.1533
	93	47.9838	134.725	49.0649
	47.6471	18.2265	51.1373	30.8232
	144.913	38.8333	121.804	29.4375
	44.4	59.9091	60.6727	54.8352
	88.093	46.9385	88.6744	29.4637
	71.75	46.7968	100.375	41.5187
	62.5	31.1444	131.75	43.2611
	44.9487	43.5969	60.9231	43.6633
	53.76	61.6461	83.84	52.427
	69.2549	42.8201	57.2745	38.2434
	31.1923	39.1217	67.8654	37.6561
	117.625	48.6685	58.75	42.9944
	63.7619	45.5521	89.0238	50.9323
	66.0732	34.7006	48.5122	35.2655
	53.898	47.3989	57.9388	59.0055
	75.5833	38.3886	55.4792	47.5907
	108.325	31.4326	32.975	35.882
	45.4524	34.2703	63.9048	69.5784
	68.6154	76	148.974	93.4633
	79.4222	35.4034	71.4	43.3693
	69.0962	39.5348	69.5	51.2246
	47.625	34.5706	121.208	42.435
	134.188	32.9688	206.438	53.6094
	67.22	50.7955	85.2	56.5966
	66.5122	21.5269	203.024	32.9194
	51.425	38.5027	48.925	35.1838
	130.927	25.6138	186.561	29.5344
	109.341	34.5805	204.659	39.4885
	56.6579	28.8254	143.868	33.5767
	116.091	24.841	51.9773	30.0256
	65.7561	29.2565	58	35.7801
	47.0541	31.4368	94.4595	37.8046
	80.7083	39.9421	90.6667	36.1842
	55.7632	32.25	95.3684	33.7448
	55.1282	28.3229	56.9487	28.3854
	36.4231	37.4804	72.5962	31.419
	45.4565	36.9375	132.848	41.0625
	33.8293	27	82.2439	28.6425
	38.975	21.5684	46.6	45.6316
	29.0732	45.0326	56.1951	50.3859
	54.2041	27.0789	102.571	37.6526
	61.6098	31.3132	113.512	40.1758
	31.2619	30.118	43.7381	37.4607
	49.8542	46.2614	69.2708	36.9318
	36.9756	41.3692	58.4146	38.1897
	117.886	53.1556	87.8636	55.2944
	44.4583	32.8315	77.5	50.4663
	88.4634	50.2408	113.854	51.3194
	53.75	37.7857	87.225	42.0659
	73.9804	53.7487	69	26.9791
	71.439	30.9275	118.22	26.0881
	66.425	28.5795	124.575	29.5909
	119.707	35.0942	137.537	46.0524
	100.9	24.9058	62.6	35.2251
	46.375	20.0319	64.875	27.4415
	77.275	35.4044	79.125	32.0874
	31.05	86.1969	61.4	57.7254
	47.2041	26.3968	83.1429	29.1852
	53.1282	29.541	81.3333	31.5738
	34.3514	26.9441	65.7027	29.6145
	83.1219	48.2192	76.9024	52.1016
	63.7174	43.0417	100.413	41.974
	60.3171	37.8652	66.9756	42.736
	50.675	84.1211	81.425	50.3895
	44.1818	34.3143	54.4773	25.1029
	151.463	35.6723	168.902	32.8418
	116.429	41.0279	111.619	46.5866
	35.6	39.9148	68.275	35.6761
	69.8	35.6573	72.8444	34.3483
	59.4048	49.3833	69.8571	32.4222
	27.2353	47.0852	56.2941	48.2784
	53.2105	36.2473	56.7368	35.5055
	73.0385	46.2626	48.5385	57.8771
	69.2683	42.0847	38.7317	62.2169
	34.9804	46.1389	41.0784	37.5056
	86.8781	59.9096	101	41.6723
	26.6667	52.4551	53.2051	59.4494
	41.8824	55.6211	39.902	41.3842
	66.4878	68.5608	137.488	30.5026
	40.2	66.3005	88.9	46.6218
	52.6098	25.2034	58.2683	31.8531
	45.46	41.1944	71.3	43.3944
	53.76	32.6477	186.56	39.6839
	35.65	34.1368	49.65	29.0526
	126.61	49.4324	139.537	35.0162
	45.6341	60.5158	68.9024	52.8947
	102.049	37.776	98.5122	29.0833
	63.0732	33.8333	88.3902	33.8908
	65.5128	39.9462	132.872	43.129
	76.5	37.5288	166.825	30.1099
	97	31.565	176.463	35.113
	68.325	44.2443	59.4	43.0625
	43.439	31.9583	83.9024	28.6667
	31.2157	40.2022	49.7843	42.6557
	71.25	57.8192	44.4038	40.5932
	40.6341	22.1295	56.2927	26.3782
	54.439	43.0638	33.2927	44.6277
	108.792	33.6875	107.283	34.7969
	84.8478	28.038	91.1957	34.2065
	105.951	16.4462	109.366	26.7097
	106.025	46.8901	118.5	30.4346
	97.4286	27.7316	138.19	28.1158
	103.9	36.8508	131.94	33.9227
	70.9024	29.3277	83.1951	36.4124
	92.1	53.2873	136.275	52.0608
	38.2195	40.8305	75.3415	55.5085
	56.0244	39.3672	100.049	53.6667
	96.9756	119.177	78.3171	42.5029
	110.829	26.3913	50.9024	31.7283
	59.6279	45.2303	62.5581	59.0112
	83.4878	30.6571	104.512	41.16
	60.1951	26.7105	85.8049	27.8947
	23.5319	26.5842	67.9574	23.7421
	40.6038	21.6162	65.9057	35.3622
	53.525	45.3226	102.95	35.1936
	68.359	40.1739	122.897	38.8859
	57.7059	38.4219	105.588	36.3281
	12.5122	24.0914	53	32.586
	59.3256	35.9886	107.326	32.608
	47.525	24.734	78.725	26.8511
	54.619	25.28	113.048	27.88
	51.7179	30.7979	67.359	25.7606
	36.8333	27.7912	122.262	35.0934
	34.7805	25.4309	58.2195	30.5691
	63.2683	19.7747	96.5122	26.3022
	109.561	23.8617	120.171	29.9521
	54.087	20.0326	87.9348	37.6033
	138.366	20.0476	171.366	25.6561
	70.3171	39.0781	90.1951	54.1406
	84.2432	52.8756	112.324	57.1399
	147.375	22.3646	110.208	24.9948
	117.02	22.0508	172.082	28.5482
	155.6	26.4948	47.9111	39.9588
	143.525	24.2263	55.875	32.0421
	75.2195	34.6257	95.6341	39.9721
	62.2821	60	36.2308	48.7541
	67.4048	48.9219	42.4524	56.8281
	53.8333	36.6166	42.3571	46.487
	136.224	51.0674	70.3061	52.4438
	71.4146	58.9524	45.3415	55.6296
	76.0732	28.2737	110.244	22.5947
	80.8	27.4188	98.65	38.0681
	43.72	32.7529	46.82	40.477
	115.225	24.7143	117.325	32.6984
	137.698	44.7241	96.5849	47.523
	109.146	45.8377	87.0488	39.9215
	96.55	53.0895	100.425	52.1947
	71.8649	33.9615	81.2703	29.4945
	111	62.9053	87.1463	60.1053
	30.3415	42.4888	34.5854	41.0562
	66.4872	30.9574	76.3333	27.2872
	63.3269	50.0564	76.9038	28.1077
	105.22	30.2667	169.805	33.9846
	92.55	40.5319	133.15	31.8085
	52.1905	32.4205	120.643	29.3409
	52.1136	56.1309	57.5909	31.534
	91.6829	42.3314	73.0488	31.2457
	189.885	45.9372	52.1538	46.2827
	32.9574	92.9781	66.9787	65.8415
	25.48	77.0503	50.6	69.0503
	53.2821	67.0638	69.1282	70.9787
	110.686	27	146.941	31.6685
	119.792	24.8315	78.6604	28.3652
	220.476	30.0995	59.0714	31.1728
	87.6042	35.4326	143.479	43.5281
	33.775	39.7632	67	39.4316
	75.5854	30.7288	144.561	35.8475
	79.119	33.581	190.929	47.3966
	126.471	50.2849	146.255	57.257
	51.1951	27.4746	80.4878	29.4181
	38.9268	33.623	76.1707	51.9581
	43.4	36.6364	72.575	60.7727
	65.4773	38.7853	94.9318	49.1728
	53.5366	40.5349	90.2683	55.2442
	108.359	50.1176	107.821	50.7433
	52.9756	32.7288	71.2439	51.9322
	75.1219	18.7194	103.024	26.4388
	73.2195	26.4	78.4634	30.7211
	31.3333	32.8475	50.3077	42.548
	58.4634	28.5855	58.8293	48.6218
	87.1282	22.5028	62.4103	28.3073
	92.3659	17.8586	68.8781	28.5864
	58.2683	55.4737	55.4146	60.7158
	37.1053	22.4167	47.9211	32.849
	138.089	41.4564	41.3556	34.1385
	117.854	24.5236	65.7561	32.822
	65.9024	27.0919	134.805	32.9243
	62.875	29.8906	80.675	39.0625
	64.04	22.8913	74.36	27.288
	105.366	26.1846	72.9512	28.0308
	93.4	47.8226	45.425	34.4785
	46.6098	46.5932	42.7805	48.2542
	109.44	63.1117	107.92	28.095
	53.3659	51.9672	55.8293	42.3989
	62.1951	38.6492	76.9268	40.356
	57.4103	48.0899	71.2821	33.1376
	58.4634	57.6559	80.5366	48.8226
	130.788	48.4439	189.269	43.9796
	88.1333	45.4892	53.3333	47.0699
	77.5714	54.2898	62.881	62.0284
	98.0238	42.8557	166.357	57.5464
	46.9423	40.3503	57	51.8644
	98.12	44.3556	54.46	45.7444
	60.5122	38.6593	48.122	34.544
	126.727	41.0056	125.382	28.0843
	59.9756	46.6575	94.439	45.2044
	39.5122	70.0481	54.4146	52.7594
	73.9796	37.678	85.2245	31.6045
	90.34	46.2022	215.94	33.2753
	108.191	40.3508	175.511	40.356
	110.439	34.918	107.512	35.9071
	163.805	35.232	96.3415	34.3149
	199.591	35.7302	183.568	42.1958
	103.805	34.1304	55.2195	54.0815
	33.9574	35.113	40.6596	43.2768
	46.32	32.7813	44.22	49.5573
	104.268	38.3833	142.244	32.3667
	87.9231	31.3834	146.59	43.8964
	84.1136	40.5674	75.2045	41.6685
	50.65	39.6458	67.875	38.0052
	63.4878	31.8617	77.7073	34.6064
	44.439	37.8158	56.561	39.9421
	100.385	28.2416	33.3846	25.4719
	43.9268	29.1648	38.0488	33.6364
	60.1905	54.3936	90.5238	32.6862
	64.9231	30.3923	56.6923	34.4199
	65.2195	39.9609	78.6098	26.771
	68.86	48.3353	81.52	43.8588
	54.7805	31.2416	57.5366	36.6067
	50.4634	37.1667	35.8049	34.3218
	53.5686	67.5739	62.8824	75.2273
	32.7317	53.3128	60.561	49.4564
	43.4524	32.2253	77.4524	26.8626
	35.8667	43.4792	64.8444	36.2604
	79.4583	43.3523	59.75	42.4922
	30.5625	39.5028	39.4375	42.3966
	62.5333	39.2057	61.7111	42.5486
	45.6889	43.3731	72.1556	45.7927
	35.561	37.9415	75.9512	29.5532
	56.4634	28.5028	63.3659	26.7151
	19.9512	35.3859	36.561	42.5707
	54.7778	49.6343	37.9556	46.9029
	42.9286	28.5746	62	30.895
	74.9268	37.914	99.7805	49.5269
	47.8049	48.8977	74.2683	28.6875
	41.5	48.4398	62.2609	35.3613
	43.5238	20.3298	58.0238	33.8953
	38.7805	46.8343	50.9024	44.8
	41.0488	47.0734	69.0976	50.2429
	42.9024	34.9385	43.122	51.6369
	40.0976	24.5105	47.9756	36.6053
	34.122	16.7542	49.0244	33.9777
	51.4894	14.419	76.6809	30.0112
	53.225	17.0222	69.725	39.3889
	30.8049	22.9396	64.3171	31.4121
	45.2857	22.4869	86.5306	28.0681
	40.1429	20.2827	64.4286	29.1204
	31.9545	25.6186	57.5682	34.768
	24.8537	18.8424	40.8049	34.1413
	76.8537	23.2102	102.659	38.3409
	91.6957	39.6304	113.174	33.3152
	89.9762	29.6062	106.357	37.2642
	111.942	21.5596	77.7115	31.9067
	157.049	20.9005	100.878	29.1152
	150.026	19.1685	130.342	27.9607
	81.5745	20.3626	62.8723	32.8242
	211.829	17.082	139.78	35.8361
	118.146	20.4427	130.683	27.974
	63.8431	21.1209	59.7059	23.6758
	118.308	34.5967	136.212	39.3702
	71.85	25.6927	37.9	31.676
	89.2326	25.3978	72.4651	29.3315
	126.537	22.2097	101.756	31.8065
	88.7292	28.096	123.083	41.3164
	55.625	31.8258	100.75	54.1067
	88.7	29.4869	126.425	41.5236
	126.359	18.1489	144.923	30.5319
	121.212	24.7127	106.135	29.221
	134.565	20.2818	67.6087	26.0939
	36.7619	21.52	61.881	32.5429
	95.902	21.905	125.608	29.1899
	66.025	19.2994	93.45	26.8249
	81.0732	42.5079	80.3902	37.037
	62.7805	48.7474	85.6341	53.0789
	138.622	40.4794	107.467	48.5361
	69.4186	30.9066	68.6512	26.0879
	84.3409	44.4474	75.3636	66.1263
	56.7561	29.3169	75.561	30.0765
	128.098	29.1005	175.244	33.8148
	65.3415	26.0272	132.951	41.1685
	40.3043	52.9721	59.8043	27.4525
	39.8571	36	62.1667	48.877
	47.4762	30.9424	113.905	37.4764
	63.425	36.517	118.175	44.2102
	56.122	30.5368	70.2439	49.3368
	61.3617	26.7	98.2766	33.7444
	69.9487	25.0739	71.2821	41.5057
	43.7436	50.4633	39.0769	83.5989
	130.42	21.2234	56.18	40.8457
	39.24	22.0761	132.26	25.2081
	90.7391	26.5333	102.696	29.7179
	60.6585	31.7039	87.9512	30.0559
	31.5854	32.2353	50.8537	54.861
	62.8537	32.2789	85.3902	34.1105
	74.1429	37.2165	84.1905	35.3814
	74.15	39.7797	67.425	28.1751
	39.2927	37.883	64.6829	39.6755
	72.0244	24.3895	71.6341	31.1105
	43.1538	23.2139	57.4359	26.369
	67.475	88.47	50.625	61.52
	91.717	72.6	71.7736	57.67
	95.8	68.65	84.325	56.2
	78	46.81	77.2683	56.54
	74.1463	79.14	103.293	61.29
	137.4	93.28	160.38	62.63
	71.102	61.39	129.796	61.69
	72.2128	78.35	115.447	56.18
	141.66	71.44	171.48	59.36
	73.7317	64.63	129.659	57.99
	134	69.78	126.024	59.3
	79	97.01	112.365	63.4
	71.0488	56.16	67.8537	56.56
	69.4681	97.34	77.7021	63.37
	84.1905	75.05	96.5238	57.6
	79.6727	60.22	122.455	59.22
	121.468	85.18	165.362	60.9
	26.175	84.19	41.15	59.28
	65.1892	79.92	96.0811	61.63
	65.5111	93.98	106.2	63.29
	77.9211	64.34	116.105	59.22
	46.725	85.37	73.5	68.11
	62.9362	79.67	141.553	58.2
	70.5854	73.81	115.585	61.8
	58.3636	95.39	75.0227	63.95
	59.122	111.39	106.707	63.54
	55.2553	65.55	115.872	56.14
	56.5238	98.63	106.833	65.14
	77.025	58.75	116.575	58.17
	58.0455	91.68	124.773	68.36
	64.2564	63.28	108.128	60.09
	47.1463	95.04	79.0732	59.55
	45.0833	44.91	43.6667	56.09
	36.4634	68.11	73.3902	60.57
	39.3171	63.83	30.3415	60.6
	49.2105	75.85	40.7105	61.92
	38.4054	73.81	49	65.69
	68.0652	84.51	65.413	64.74
	126.938	104.51	225.854	61
	60.9512	92.53	81.7561	63.54
	34.6667	82.37	107.071	61.25
	96.881	86.25	197.381	63.08
	63.6	74.87	82.4	61.82
	145.157	97.44	149.98	66.22
	150.511	60.49	57.7234	57.43
	105.05	82.06	48.6	60.92
	69.0667	95.56	118.8	67.3
	119.361	80.48	143.722	55.08
	106.939	84.24	129.571	69.66
	42.85	118.85	61.575	68
	62.3922	103.71	68.2745	65.44
	83.2439	82.91	123.268	63.43
	43.0682	85.36	47.5227	63.31
	82.7805	79.47	126.659	66.23
	65.5	87.24	103.875	66.84
	84.1053	84.37	102.974	65.99
	64.5897	115.89	82.641	67.18
	60.0488	90.85	113.073	61.68
	50.9216	112.27	64.3137	62.47
	42.1282	137.56	83.2051	70.13
	44.3158	126.13	68.7368	64.97
	62.4615	91.51	101.821	57.99
	70.6429	60.87	97.9286	67
	42.6585	48.88	104.634	61.1
	31.4146	69.04	45.6585	74.92
	82.7073	51.15	86.439	67.56
	51.8049	55.87	66.0244	70.17
	102.55	51.52	161.975	72.11
	157.46	56.56	197.02	66.41
	79.9792	39.32	151.688	69.45
	71.425	60.79	91.475	71.67
	63.439	62.31	82.1707	69.61
	28.975	38.93	59.775	63.6
	94.3654	46.4	109.269	61.84
	85.5122	135.08	78.6098	82.47
	92.0244	52.85	68.1463	71.95
	47.425	45.29	94.8	62.99
	64.2	61.32	95.65	67.51
	57.7317	54.56	73.0976	67.02
	102.537	57.68	124.878	61.84
	104.436	49.1	98.7436	64.44
	113.25	50.55	131.438	63.32
	100.795	84.51	177.136	68.8
	91.5854	52.04	143.707	64.83
	75.8936	52.11	219.979	69.33
	29.5854	70.1	66.0976	66.2
	58.2545	63.49	84.9636	68.75
	76.439	59.26	71.6098	68.42
	76.0962	39.34	152.75	61.56
	43.6667	45.89	71.2222	65.95
	51.381	68.46	126.071	67.67
	64.875	67.61	58.425	71.03
	58.2222	57.86	166.956	66.43
	136.958	55.55	138.208	64.59
	48.9756	55.23	85.3415	70.06
	78.3415	34.99	75.5854	59.33
	69	54.04	126.143	63.22
	72.325	44.54	123.375	62.5
	93.1	52.68	139.25	64.63
	148.366	51.7	214.122	63.25
	111.683	51.73	102.756	66.65
	129.05	42.96	167.25	62.03
	57.7	62.47	134.825	66.41
	45.8537	52.68	68.6829	71.07
	92.902	22.98	129.294	65.62
	71.2195	31.18	130.122	66.51
	43.561	53.05	69.6341	67.15
	37.7561	49.41	64.2195	67.93
	41.0976	42.69	103.049	74.02
	21.5854		42.8537
	29.4545		129.614
	45.9024		51.7317
	65.5476		87.881
	49.5526		50.1842
	20.9111		77.8222
	52.325		49.775
	36.3659		46.2683
	95.8261		137.348
	29.925		46.775
	26.175		32.55
	48.4048		48.8571
	21		42.5
	89.4694		98.3673
	48.775		37.575
	47.7556		60.5778
	79.5676		68.1622
	127.707		131.927
	72.8293		60.6585
	90.5417		54.5208
	80.0238		41.119
	137.512		76.1951
	86.0256		58.6154
	86.9787		40.8936
	98.5472		85.5094
	151.959		40.4694
	128.245		54.4286
	131.512		38.7674
	52.55		65.525
	155.61		110.902
	84.0976		66.4878
	152.854		120.707
	90.1136		38.5227
	134.854		106.146
	210.308		74.2564
	66.05		75.825
	163.811		44.7736
	197.293		152.293
	24.9524		34.1667
	166.195		115.073
	64.1795		69.1795
	174.976		110.619
	85.6341		70.9512
	113.326		66.0435
	96.0926		55.7037
	84.641		88.1026
	75.3958		81.1875
	46.0455		55.9773
	39.9474		40.5263
	168.727		118.659
	137.529		107.98
	107.9		99.425
	99.8605		85.6279
	53.8947		33.3684
	84.561		87.4878
	22.6098		31.9512
	115.725		203.157
	75		81.625
	52.4878		54.1707
	25		252.804
	110.786		120.857
	139.024		151.22
	137.317		137.878
	147		120.225
	139.738		38.3333
	77.3415		72.561
	145.41		53.4359
	64.4524		58.4286
	81.1667		84.9815
	82.85		100.45
	99.3696		91.913
	171.667		134.071
	116.659		47.2439
	61.1429		64.3878
	40.561		65.439
	145.171		91.6341
	109.974		79
	113.022		63.6222
	140.725		79.325
	67.4		52.18
	75.1887		97.5283
	73.6585		59.6585
	148.658		150.184
	178.911		98.3111
	36.0638		37.766
	43.2917		156.146
	46.25		43.6875
	68.0217		89.1087
	159.073		161
	105.55		125.075
	92.7778		93.3704
	49.3077		43.0513
	38.0185		80.0556
	36.2439		68.6341
	112.58		155.06
	36.1463		48.5854
	126.813		213.875
	118.022		112.739
	81.325		104.625
	83.7959		104.327
	113.472		139.151
	99.2683		140.171
	108.896		163.917
	82.8293		134.707
	133.667		141.059
	93.6429		103.5
	152		165.24
	108.537		115.415
	70.2245		123.878
	116.61		174.024
	109.083		159
	127.878		130.098
	111.592		163.98
	194.038		74.3396
	105.022		126.304
	137.736		196.868
	141.854		218.512
	124.268		143.902
	66.561		87.1219
	96.875		144.75
	106.729		65.7292
	123.404		137.745
	129.585		131.756
	92.4889		107.244
	38.8542		69.375
	40.7609		62.1739
	56.1702		55.2128
	51.0408		51.102
	49.35		87.725
	81.6		111.8
	55.725		79.725
	41.9545		53.1136
	71.551		68.8367
	38.5		74.2292
	70.7609		96.3913
	124.224		158.592
	123.3		151.775
	111.333		186.979
	130.94		166.36
	39.4583		80.8542
	57.6905		86.3095
	80.4146		84.1219
	132.22		96.3902
	60.1837		143.918
	61.9024		215.756
	94.0244		118.902
	83.8605		142.047
	68.7073		112.171
	103.423		184.962
	121.417		185.104
	109.902		165.537
	162.413		198.109
	91.7317		39
	95.5333		69.5333
	177.184		184.878
	121.182		139.109
	119.683		116.317
	145.45		156.375
	132.45		175.65
	84.641		149.641
	118.78		125.341
	72.3		145.8
	116.462		202.096
	120.362		158.745
	107.091		198.136
	134.22		175.732
	144.39		96.0244
	90.9362		193.383
	91.0256		116.744
	55.14		88.52
	68.8077		99.0962
	94.8182		121.432
	33.4146		61.4146
	72.561		85.3902
	40.587		67.6522
	32.4902		47.8431
	50.1053		86.7105
	103.872		163.255
	108.469		190.265
	60.551		71
	143.2		131.86
	69.9273		51.6909
	112.68		59.88
	48.15		53.425
	65.2549		77.8824
	88.7755		151.224
	123.543		101.022
	90.6383		186.277
	29.9268		74.561
	36.7		58.45
	98.4717		123.491
	61.9		116.775
	60.6341		96.6098
	26.1852		76.2778
	46		53.75
	81.1887		155.962
	31.8293		83.3171
	78.975		90.35
	76.625		126.025
	57.381		151.476
	105.706		167.902
	45.0244		62.0488
	95.4615		116.718
	70.2683		83.3659
	60.5122		74.8049
	69.5106		127.319
	76.2045		121.773
	71.2708		71.5625
	36.1556		69.8
	42.5897		80.7949
	57.7333		89.0444
	69.1		97.825
	65.561		95.0732
	39.5366		77.2195
	56.7561		106.976
	56.7317		107.415
	101.225		166.675
	74.9348		116.522
	83		140.813
	68.3061		90.2041
	71.3864		100.25
	113.795		157.128
	47.8125		68.2708
	63.439		82.439
	56.561		58.1951
	54.025		90.275
	102.468		157.574
	149.115		38.2885
	103.727		126.864
	123.02		63.14
	127.146		166.146
	40.561		37.2683
	38.6429		52.7381
	151.486		177.486
	101.933		140.644
	62.5957		108.447
	111.543		136.435
	202.352		135.259
	161.227		209.568
	155.784		179.157
	127.604		45.0208
	98.8781		194.585
	94.7609		74.2174
	181.55		198.9
	83.3902		95.6829
	79.3182		162.318
	49.225		118.075
	141.021		162.688
	77.0217		162.674
	164.31		177.167
	187.641		157
	150.038		137.943
	121.583		83.2083
	103.146		100.707
	72.4222		35.9556
	115.659		107.463
	123.608		139.118
	204.829		135.171
	149.195		166.146
	110.951		104.366
	99.7949		42.2051
	130.268		154.854
	106.578		148.622
	110.585		72.439
	146.732		35.3659
	97.5778		96.3333
	80.1373		77.7843
	141.641		130.154
	112.38		82.36
	119.109		141.304
	108.88		187.76
	122.87		159.304
	61.5263		77.1842
	64.275		97.5
	51		79.6
	65.9535		65.5349
	138.519		127.5
	44.8235		98.3529
	45.6327		102.837
	79.9048		62.5
	78.2927		113.073
	99.925		163.25
	139.388		152.694
	73.439		122.585
	80.1		95.925
	74.3415		93.8293
	78.4878		109.073
	77.2857		43.3469
	68.9024		104.415
	100.561		157.415
	96.7805		63.0732
	102.61		167.098
	104.786		150.833
	101.491		131.453
	77.1219		157.537
	99.3		133.74
	85.0732		148.146
	69.5897		111.59
	79.7045		142.568
	64.8205		88.3077
	96.4		102.75
	49.3902		85.1707
	78.3673		82.2857
	68.359		78.5385
	56.9512		67.8049
	70.1951		103.415
	39.7073		41.0732
	78.3261		117.565
	53.85		60.35
	42.5526		45.1842
	110.41		173.103
	120.271		222.667
	76.6458		90.1458
	111.48		141.1
	127.45		154.05
	77.7561		111.098
	194.268		159.244
	68.475		79.625
	62.725		82.65
	65.4615		70.6923
	108.756		151.146
	41.1458		60.3125
	71.125		71.5208
	193.976		231.878
	157.958		194.854
	160.128		88.8462
	61.8293		65.6341
	90.561		76.0488
	73.95		48.625
	65.1707		69.3171
	109.61		152.366
	49.8095		57.4762
[truncated: 2,069 more rows]

## Sheet: Fig. 4
	Fig. 4g			Fig. 4h
	Untreated	G-CSF		Untreated	G-CSF
	24.8485	49.6454		136	121
	40.4355	55.303		135	138
	34.8837	32.0896		275	204
	23.1214	39.886		178	372
	8.40336	35.6125		139	78.2
	23.2019	59.4059		647	88
	47.7204	70.6897		212	192
	41.129	65.1408		112	139
	57.6923	60.9319		53.7	182
	61.2717	51.4706		342	488
	48.4706	70.3911		149	123
	52.8053	58.156		86.4	98.9
	27.4684	80.9249		171	132
	12.3529	63.0202		161	114
	26.9504	30.3907		129	68.4
	14.4231	61.0583		284	263
	19.9005			117	63.3
	49.505			122	116
	7.00935			162	348
				203	178
				234	389
				191	86
				192	165
				158	381
				232	192
				144	246
				305	94.3
				167	173
				216	239
				456	231
				545	104
				388	84.1
				271	52.3
				316	93.4
				228	64.5
				202	244
				144	411
				209	89.9
				316	96.9
				258	97.6
				147	251
				136	132
				83.4	88.3
				268	68.5
				201	157
				148	67.4
				177	60.1
				117	127
				214	64.2
				385	86.7
				361	99.4
				196	74
				206	565
				67.2	98.9
				153	237
				310	115
				119	375
				131	51.2
				94.1	243
				83.9	238
				119	269
				171	346
				219	255
				546	113
				901	255
				128	74.1
				62.5	82.2
				331	154
				600	348
				216	355
					430
					241
					231
					135
					291
					77
					98.1

## Sheet: Fig. 5
	Fig. 5a				Fig. 5b
	4T1.2	EMT6.5 control	EMT6.5 G-CSF			EMT6.5 control										EMT6.5 G-CSF
	8727.27	556.246	257005		Day	Animal 1	Animal 2	Animal 3	Animal 4	Animal 5	Animal 6	Animal 7	Animal 8	Animal 9	Animal 10	Animal 1	Animal 2	Animal 3	Animal 4	Animal 5	Animal 6	Animal 7	Animal 8
	8276.75	487.055	203111		0	0	0	0	0	0	0	0	0	0	0	0	0	0	0	0	0	0	0
	9754.97	753.612	195493		7	0	0	0	0	47.9195	45.3555	50.2053	16.2932	55.249	51.03	43.8653	0	32.105	49.2949	45.0171	22.4114	0	0
					10	30.0403	146.467	71.875	31.5369	127.385	196.391	89.6301	195.954	114.929	154.394	77.7924	103.715	70.5571	74.683	102.11	112.308	60.2023	199.406
					12	76.4869	222.169	237.271	161.493	235.62	335.102	220.915	285.18	244.766	154.489	237.568	228.206	116.567	119.742	250.962	199.607	215.812	219.613
	Fig. 5d			Fig. 5e			Fig. 5g			Fig. 5h
	EMT6.5 control	EMT6.5 G-CSF		EMT6.5 control	EMT6.5 G-CSF		EMT6.5 control	EMT6.5 G-CSF		EMT6.5 control	EMT6.5 G-CSF
	0.12	0.218		40.5515	61.0367		1.19054e+06	1.52133e+06		2	4
	0.114	0.418		42.9913	59.5152		798285	3.62676e+06		2	4
	0.145	0.287		43.0735	56.652		389965	2.76854e+06		2	1
	0.173	0.298		49.6506	57.1735		2.76458e+06	2.83674e+06		1	4
	0.166	0.409			55.8729		446303	3.25597e+06		2	3
	0.106	0.232			71.2637		155543	1.95936e+06		1	1
		0.327					800173	1.57039e+06		2	3
		0.243					1.42011e+06	1.57361e+06		1	3
							2.42808e+06	1.11885e+06		1	2
								1.91182e+06			2
								1.37102e+06			1
	Fig. 5i			Fig. 5j
	EMT6.5 control	EMT6.5 G-CSF		EMT6.5 control	EMT6.5 G-CSF
	50.7034	87.6786		10.2163	5.76987
	63.4888	77.9817		19.9081	4.65394
	47.0588	75.1254		8.9143	9.16953
	48.8101	101.833		9.52748	3.17101
	89.2723	59.3531		11.3818	7.74722
	73.9659	82.1053		14.243	6.77559
	68.7219	99.0172		5.21409	6.91089
	63.2109	77.0161		10.2805	10.2449
	62.6566	100.84		7.93102	11.966
	76.8902	91.9978		5.39468	4.70378
	61.4594	81.4365		7.37168	11.2515
				9.10118	4.08807
				9.27419	3.85237
				12.4003	16.5751
				8.49631	8.12691
				7.62641	3.58744
				9.41109	13.4459
				17.3009	6.19608
				6.54959	5.3571
				5.67117	8.55057
				16.3244	9.34629
				9.14634	10.6001
				12.4344	5.91969
				6.92886	8.47072
				5.15065	7.52273
				15.8617	8.09795
				15.9585	11.4522
				6.725	9.67929
				7.91487	3.55619
				11.8152	5.98065
				11.5288	5.98063
				3.72615	10.8857
				7.32504	9.02287
				7.5882	16.7795
				6.8741	11.2475
				8.43687	6.79264
				7.59833	14.3866
				19.559	14.39
				6.11719	7.64576
				16.2228	5.93445
				11.4869	12.2188
				8.63793	26.2577
				7.34087	6.60933
				12.6516	11.3606
				16.2454	9.11938
				9.50674	12.3
				7.84625	12.7564
				4.6391	21.8337
				11.6839	10.5643
				14.3269	14.6587
				9.90087	8.12708
				9.41326	14.6568
				4.71378	20.0963
				4.65577	8.67105
				10.8428	16.7824
				7.04571	13.026
				10.9266	4.23628
				5.74948	9.25263
				8.94239	5.61557
				4.15835	4.04142
				4.84235	14.9414
				8.389	7.7979
				14.1872	8.94359
				10.3355	7.31916
				10.6886	8.33674
				4.49672	10.291
				6.7127	4.88703
				14.4859	3.73362
				19.5527	14.7494
				10.0111	6.88832
				7.877	6.49862
				10.4793	7.87961
				6.58407	5.57348
				10.0542	3.2851
				10.5713	8.60822
				10.5578	5.72315
				7.32734	6.14119
				3.58439	8.50171
				12.6078	8.43569
				8.01927	11.0833
				4.48915	8.02796
				10.8631	15.8407
				13.2306	9.70077
				6.5127	7.72398
				15.8307	8.37933
				12.8136	4.74291
				16.4034	10.5812
				13.643	6.84618
				12.5973	6.67199
				14.4708	2.86058
				5.38021	11.5167
				7.21872	12.464
				6.10281	7.99317
				6.28543	8.71875
				3.3982	7.69565
				7.63727	14.1196
				7.74726	9.34501
				9.14717	9.86032
				6.12072	10.6862
				12.5346	9.66373
				8.72533	8.6084
				5.29572	4.56126
				12.1696	5.83864
				7.63355	10.0979
				8.239	16.1413
				8.54504	8.2013
				12.8358	8.35502
				9.00265	8.0741
				8.68129	22.3657
				10.8358	7.45119
				10.1856	7.91064
				18.939	30.642
				10.7314	14.7136
				10.2414	22.346
				6.4091	10.2357
				10.1731	9.24156
				11.0865	8.97396
				14.545	10.5467
				8.30107	29.6655
				9.15114	5.36971
				8.59314	11.016
				9.17241	7.44062
				17.8871	11.9698
				9.67918	13.7001
				13.0893	14.5115
				10.3189	15.2474
				8.43246	16.6376
				28.0786	9.22247
				15.4145	9.72873
				8.52985	21.138
				15.8509	5.98002
				18.2705	26.2329
				10.4817	9.77233
				20.833	18.479
				14.4026	29.1128
				11.4093	27.8347
				10.4105	10.3041
				12.0519	10.8138
				11.1091	16.0925
				6.96524	9.2076
				12.4293	16.8254
				13.1161	21.5074
				12.8241	25.8903
				17.4344	14.6345
				13.6179	9.18402
				23.8474	9.30858
				14.957	7.81905
				16.2051	28.2767
				16.4038	20.7421
				7.04106	23.2127
				11.8808	14.3396
				11.1002	6.15428
				5.79065	12.6863
				11.0428	10.9195
				9.8137	8.14841
				12.151	9.8674
				10.2462	20.8248
				20.9222	8.81047
				26.7983	7.69398
				14.804	14.13
				6.37482	17.2345
				6.27477	9.81491
				8.70363	15.827
				4.9206	11.7533
				5.97703	10.5695
				10.8051	8.14152
				11.9619	8.02261
				7.30634	11.1544
				9.81091	9.79292
				14.4036	13.4054
				7.86093	6.20634
				12.1008	13.0153
				19.469	15.118
				8.69952	17.6587
				13.1508	12.7641
				15.2154	10.6592
				4.53893	11.7023
				5.0759	13.4953
				6.53373	5.37479
				6.13027	10.3298
				7.33866	13.8905
				12.2994	6.79463
				18.1345	14.7584
				6.12766	14.0171
				8.41186	9.33379
				8.99618	7.0384
				16.2761	9.90897
				10.6489	8.14906
				8.4352	8.11235
				6.00812	8.65777
				15.2442	11.0408
				6.01686	8.87171
				15.3954	9.23974
				8.81763	9.24352
				11.5221	7.43446
				7.78973	7.81001
				14.1728	7.00423
				6.3343	15.7634
				7.71732	13.646
				8.06595	7.27767
				10.8411	3.82455
				10.9998	8.05392
				4.41838	7.39218
				10.2252	8.95951
				15.094	13.3312
				9.58434	17.0833
				7.02793	10.5451
				7.12287	13.691
				6.09531	8.068
				8.17438	12.7915
				10.0869	15.1496
				11.2927	10.508
				9.28678	14.1855
				10.1413	8.71465
				14.0326	8.56781
				6.57486	9.63788
				5.83428	14.3452
				9.21944	9.02694
				9.98302	7.64647
				4.47198	18.1531
				8.46718	10.507
				6.22538	17.1526
				7.19601	14.542
				6.52494	12.1815
				6.62516	8.65327
				15.509	14.6325
				5.91837	10.2727
				6.56707	16.7628
				3.80828	14.0633
				3.99196	10.5031
				9.37537	24.0096
				3.15166	10.0689
				7.03745	17.3952
				5.63642	10.3479
				9.85684	14.1079
					14.9657
					21.5557
					21.7729
					6.76699
					15.0207
					14.6509
					15.6074
					11.3704
					9.61284
					5.80621

## Sheet: Fig. 6
	Fig. 6b					Fig. 6c			Fig. 6g			Fig. 6h			Fig. 6m			Fig. 6n
	control		anti-Ly6G			control	anti-Ly6G		control	anti-Csf1r		control	anti-Csf1r		PBS BM chimera	G-CSF BM chimera		PBS BM chimera	G-CSF BM chimera
	Pre-	Post-	Pre-	Post-		98.0583	148.062		0.908496	0.334226		162.003	81.1394		33.7323	31.7298		130	290
	10.476	75.026	19.15	5.806		91.2964	77.9911		2.16796	0.676643		76.0893	86.8835		3.003	25.3456		112	246
	11.09	66.45	7.803	11.818		115.959	113.016		1.65556	0.449566		76.1483	114.571		1.79211	39.7351		168	259
	10.022	77.726	11.022	13.389		152.468	97.8699		1.80403	0.157503		88.3242	125.659		30.7692	27.5591		59.7	238
	15.9	75.2	10.7	10.2			152.679		1.1869	0.197692		74.6645	110.041		3.7594	42.0455		104	241
	6.5	71.6	8.47	5.35			72.87		1.44555			83.8487	141.925		12.4069	37.3626		140	156
			7.7	3.67			164.8					79.5827	92.9936		11.3269	25.0348		96.5	136
												64.5275	114.154		20.4724	53.1208		117	304
												63.3803	63.4977		12.2249	20.9644		103	203
	Fig. 6d								Fig. 6i			83.052	79.9233		40.7767	69.1489		81.6	182
	control	anti-Ly6G							control	anti-Csf1r		55.3678			25.5319	42.2078		152	194
	11.51	7.77							13.7836	12.5449		85.5057			42.5532	63.7255		108	119
	4.8	4.37							14.1935	8.12254		79.2478			24.7934	58.4071		317	215
	4.23	7.66							10.7718	13.1848					26.1905	34.8432		121	215
	5.27	17.13							10.6058	4.21848					27.5651	6.73401		105	334
	8.82	5.91							11.7661	7.82525					20.1794	33.7838		214	243
	7.63	6.2							4.47993	8.82304					12.3839	42.3729		335	157
	7.62	4.81							14.5676	7.30729					23.3333	38.7931		146	129
	5.44	16.28							12.4916	6.31843					16.6667	18.6441		224	285
	3.47	8.9							3.61498	7.34952					51.0471	29.0771		117	225
	5.51	9.52							13.4451	6.5746					40.0802	29.8387		171	125
	4.32	18.24							11.2144	11.6344					29.5652	20.9644		124	208
	11.12	8.39							11.3321	9.3203					23.9453	32.6975		257	262
	11.67	8.79							17.5039	9.82311					28.5714	53.1208		153	156
	8.65	5.09							9.315	5.88713						22.1607		140	348
	7.08	11.41							7.77471	5.48765								262	323
	4.63	12.38							9.29067	13.9063								177	332
	13.23	8.91							8.74463	6.01107								375	259
	9.92	11.56							7.10121	11.3054								176	230
	10.83	11.13							7.04182	6.14334								227	196
	10.6	11							9.80659	10.5714								128	177
	13.82	4.31							11.8001	6.98963									106
	6.74	6.07							9.94797	8.48086									626
	8.02	4.75							10.0775	4.86763									185
	17.28	7.97							4.8628	5.18106									520
	21.2	6.91							9.7995	17.1755									291
	8.76	4.67							8.0938	5.69729									451
	4.47	5.97							5.41182	11.0109									287
	9.93	6.59							7.92365	11.6276
	3.24	11.37							14.1595	5.56382
	5.3	8.31							6.86664	13.6014
	24.5	4.42							9.2035	12.749
	9.61	5.49							12.191	11.9624
	6.9	7.17							14.7462	12.3611
	9.65	4.41							13.2918	8.03169
	6.48	2.62							14.2682	11.0308
	4.28	6.54							8.36139	8.77714
	5.98	5.66							3.22299	13.8507
	5.55	9.18							9.6357	18.2963
	12.05	11.51							18.1524	15.9715
	18.92	4.39							12.6428	12.4034
	25.86	12.86							7.71071	9.06418
	22.36	6.83							8.13759	11.3938
	33.01	8.45							13.5366	4.52875
	11.2	9.48							9.4298	8.58223
	7.71	3.96							9.48727	3.04522
	6.97	3.21							12.5433	7.678
	7.63	5.6							13.5959	9.687
	6.95	4.32							5.16816	6.35639
	13.75	7.87							6.89973	13.2232
	6.28	6.07							13.2904	7.46598
	17.48	10.74							14.7508	11.4505
	5.24	5.52							9.20335	13.462
	14.99	7.62							11.9928	8.08278
	8.29	5.18							10.4947	9.8702
	4.05	8.25							8.08521	13.9426
	6.64	11.58							3.62112	8.81704
	9.62	10.48							5.96508	6.96408
	4.14	5.79							23.4231	6.78407
	2.23	4.78							6.02014	8.95741
	15.78	13.19							7.56501	8.48738
	2.54	4.42							9.19217	12.3392
	5.05	10.73							5.88044	12.0531
	5.84	11.24							11.3815	10.1956
	12.18	15.37							7.19037	11.5169
	10.04	6.7							12.2552	12.5668
	5.16	20.97							9.31106	15.2512
	24.2	16.59							10.824	12.4794
	7.22	9.56							26.6654	18.4791
	8.75	14.34							10.0071	7.65721
	6.82	10.74							11.2772	13.8017
	6.33	8.82							10.9882	14.3727
	7.08	7.98							8.5763	11.7845
	3.21	14.41							14.5309	20.2382
	23.4	21.07							15.2854	11.9827
	7.79	6.26							14.0252	7.88022
	5.75	23.61							9.17394	11.2225
	14.57	5.31							11.0475	7.74342
	4.68	11							10.2349	15.7963
	11.56	6.13							10.8956	10.0829
	12.79	3.86							11.3262	8.35752
	11.65	6.25							16.7076	12.0478
	6.71	13.06							13.0837	15.0573
	7.35	5.52							7.37173	9.81286
	8.26	3.89							15.7624	10.0192
	10.73	8.59							17.0238	10.2168
	12.61	14.15							8.56398	5.09864
	10.43	21.97							5.18263	12.5288
	12.69	15.05							9.66132	13.4737
	6.3	8.14							13.0028	12.2477
	11.33	6.68							15.6659	11.1763
	8.76	4.93							8.10834	7.37195
	31.16	5.52							13.1996	13.7482
	10.41	10.69							12.7477	11.6829
	7.96	17.28							15.702	9.77481
	13.15	9.31							6.7845	6.62084
	21.11	5.32							9.66055	13.2563
	11.61	8.83							13.8894	8.77717
	9.08	8.37							14.6412	11.2526
	7.66	12.72							16.2022	7.78376
	6.62	7.41							12.0433	8.98865
	12.24	14.97							7.60972	8.58995
	10.47	9.44							4.54431	14.0195
	13.86	19.45							11.6866	6.83478
	13.04	9.34							11.0867	14.671
	12.8	4.93							7.69627	15.1728
	12.65	22.46							8.33159	5.82854
	10.92	6.99							8.46691	7.83762
	16.94	4.27							9.06647	11.0805
	5.7	12.95							6.51454	10.9536
	18.15	6.16							9.17813	10.2352
	12.79	5.87							8.32889	8.78518
	13.11	5.72							6.24403	10.8527
	7.95	12.28							7.59333	12.3132
	2.98	7.24							6.55627	11.9545
	12.22	4.44							6.90896	9.959
	19.85	12.25							6.26067	7.81068
	8.29	8.8							8.89121	12.1034
	8.91	9.08							9.25042
	18.16	5.14							17.6882
	4.89	12.59							12.5136
	4.35	9.7							10.4067
	3.47	3.92							9.8488
	10.92	18.64							5.3097
	3.3	8.91							13.4791
	9.9	5.66							6.71123
	13.4	4.55							9.40766
	9.19	8.23							7.84578
	16.06	16.02							12.8602
	9.13	14.04							6.35316
	12.7	13.38
	15.86	8.24
	13.93	3.39
	3.56	17.78
	11.71	23.62
	5.91	14.29
	6.24	17.53
	6.31	17.51
	6.9	6.72
	21.19	10.44
	8.88	5.06
	9.35	4.52
	10.5	4.57
	13	10.6
	6.32	9.41
	8.86	13.94
	8.28	8.75
	4.91	10.61
	6.26	3.62
	14.79	8.17
	9.22	2.96
	7.06	7.94
	5.45	5.51
	4.47	6.78
	12.16	10.13
	6.53	6.95
	14.59	10.42
	20	6.94
	12.56	7.63
	11.26	8.8
	13.67	6.73
	14.51	6.69
	11.63	8.02
	7.33	2.52
	13.76	5.57
	14.6	2.31
	7.93	6.17
	7.77	6.25
	4.99	11.05
	8.26	13.58
	15.86	11.86
	9.6	15.19
	20.46	11.25
	10.28	7.47
	17.41	10.96
	7.69	13.98
	11.24	7.28
	4.67	8.92
	12.64	9.84
	15.29	6.37
	9.36	27.57
	9.45	2.26
	8.87	7.08
	7.86	18.61
	2.55	10.28
	7.81	15.37
	9.04	10.46
	10.62	7.75
	6.74	7.93
	11.49	7.91
	13.83	21.6
	10.22	9.04
	5.42	7.98
	10.05	12.19
	14.65	8.17
	12.77	1.72
	20.38	1.97
	7.49	5.3
	12.34	7.08
	6.91	13.2
	6.8	5.57
	15.23	8.63
	10.08	11.92
	9.81	12.25
	12.47	11.83
	7.29	11.56
	13.56	9.42
	10.11	11.89
	4.18	11.15
	12.75	13.36
	9.58	6.29
	6.96	15.65
	11.47	12.57
	5.73	6.09
	7.2	3.2
	7.47	6.46
	15.27	9.62
	5.71	7.12
	9.9	11.86
	6.71	5.42
	10.22	3.48
	5.6	2.33
	8.01	10.65
	23.81	12.11
	14.96	8.18
	12.96	10.02
	12.03	3.72
	15.54	7.14
	17.97	7.28
	6.19	4.54
	3.39	5.5
	13.13	7.16
	13.98	6.84
	6.36	7.42
	10.08	9.35
	9.05	5.94
	5.97	10.92
	5.67	7.28
	2.13	9.4
	2.85	6.28
	12.19	8.75
	7.88	10.19
	3.53	16.58
	5.54	8.37
	2.68	8.17
	13	9.46
	8.35	8.77
	13.92	13.98
	13.9	10.43
	13.22	4.65
	5.55	6.5
	7.59	8.06
	9.02	24.32
	6.49	2.91
	7.26	6.85
	10.93	7.79
	4.67	7
	5.03	9.28
	7.22	6.98
	6.32	16.37
	8.54	5.71
	7.53	23.75
	5.32	4.77
	7.26	7.28
	12.41	7.57
		9.36
		7.5
		6.68
		4.67
		10.2
		9.76
		11.99
		9.79
		12.5
		19.4
		11.65
		13.19
		8.96
		2.67
		11.88
		15.34
		5.62
		5.28
		12.68
		10.96
		19.48
		10.72
		11.82
		8.25
		5.19
		13.13
		9.88
		4.93
		4.24
		5.24
		20.9
		12.58
		12.09
		16.09
		10.85
		10.56
		6.75
		10.26
		11.96
		16.34
		13.15
		9.4
		12.87
		11.94
		5.49
		9.58
		11.77
		12.07
		3.04
		10.25
		8.51
		7.26
		11.04
		7.76
		4.89
		3.35
		12.22
		9.26
		6.95
		6.84
		7.23
		10.19
		8.72
		11.75
		6.65
		7.69
		19.26
		6.1
		3
		12.09
		13.49
		14.4
		19.24
		6.66

## Sheet: Fig. 7
	Fig. 7c				Fig. 7d				Fig. 7f				Fig. 7g
	shCtrl	shCsf3-1	shCsf3-2		shCtrl	shCsf3-1	shCsf3-2		shCtrl	shCsf3-1	shCsf3-2		shCtrl	shCsf3-1	shCsf3-2
	1400000000	314000000	1850000000		9.727	1.183	7.362		174.57	64.42	57.48		15.61	10.91	4.83
	2400000000	922000000	788000000		10.57	2.594	2.937		126.77	50.18	69.22		16.57	4.26	8.58
	1250000000	3270000000	622000000		4.654	6.065	2.136		181.53	72.99	94.17		13.34	8.27	8.52
	8320000000	733000000	5280000000		14.27	9.995	6.905		108.47	102.86	138.69		19.14	4.6	18.37
	9930000000	239000000	4160000000		13.2	1.45	7.172		231.73	79.91			11.85	5.33	14.01
	4450000000	1600000000	8490000000		12.47	6.142	12.36		152.06	115.36			5.98	8.32	15.02
	5980000000	878000000	7270000000		13.96	8.774	14.95		107.66	64.59			20.2	9.42	13.53
	1890000000	309000000	5530000000		4.311	2.022	15.6			64.59			8.22	7.7	11.6
	11800000000	699000000	451000000		22.985	5.875	2.06			52.68			19.44	5.26	8.17
	11800000000	309000000	1300000000		22.985	1.183	4.921			66.26			14.67	7.04	10.77
	8920000000	2490000000	2050000000		8.583	3.662	8.545						7.88	8.46	18.43
	3700000000	1280000000	4600000000		5.684	7.782	11.94						15.62	5.94	8.2
	9900000000	1090000000	206000000		13.47	8.774	1.64						11.08	6.33	9.91
	11200000000	2260000000	191000000		19.61	10.07	2.785						10.85	5.62	9.19
	8730000000	1040000000	9580000000		15.18	5.951	7.629						22.96	4.84	20.9
	1190000000	900000000	213000000		4.234	2.48	1.526						16.98	7.93	9.25
	8190000000	264000000			16.82	4.387							12.23	7.92	7.58
	11300000000				14.04								11.66	5.99	9.92
	15200000000				14.42								10.4	6.79	16.39
	8460000000				10.34								11.29	4.84	14.69
	7030000000				10.15								10.19	6.11	8.36
	5660000000				8.812								15.44	5.98	10.09
	15500000000				12.55								11.83	13.2	12.19
	1940000000				3.09								11.43	6.86	7.49
	6490000000				8.392								11.94	4.94	13.86
	293000000				1.106								9.31	4.81	16.13
	8080000000				12.25								10.33	11.51	9.61
	4700000000				9.499								12.79	5.93	7.16
	3850000000				14.42								11.28	8.01	12.13
	1230000000				5.836								14.25	7.66	11.56
	8350000000				15.53								7.67	6.25	7.23
	11900000000				14.72								8.75	8.28	8.74
	419000000				1.564								12.21	8.27	10.62
	163000000				2.289								10.61	8.64	10.36
	2130000000				9.689								11.23	7.73	13.21
	7860000000				20.52								8.5	5.92	7.51
	3770000000				6.065								16.53	7.06	8.12
	7770000000				11.83								17.11	7.19	8.29
													13.12	9.67	6.13
													15.17	8.8	6.53
	Fig. 7i				Fig. 7j								9.6	5.34	19.67
	shCtrl	shCsf3-1	shCsf3-2		shCtrl	shCsf3-1	shCsf3-2						9.77	7.26	9.51
	10.2402	43.0899	17.4049		66.5697	107.859	79.1871						18.19	8.49	8.14
	8.88407	21.8642	23.5907		67.8673	73.125	78.7707						9.85	7	14.68
	8.09873	25.7286	25.9762		70.2185	80.8737	86.0919						17.48	10.13	6.61
	7.49412	26.6524	22.422		66.6299	84.1754	82.0984						19.14	12	10.39
	8.30532	27.9606	31.0558		60.8665	84.2761	84.3405						10.63	6.65	7.26
													7.74	7.21	10.53
													9.45	8.71	10.13
													11.4	5.72	13.92
													9.38	5.65	12.93
													11.91	5.73	8.79
													5.94	6.21	8.27
													10.81	8.21	6.36
													9.26	6.55	14.94
													9.54	8.44	6.69
													5.74	10.07	6.94
													9.3	6.56	10.95
													13.01	6.53	8.16
													9.11	8.36	6.07
													7.38	8.86	11.93
													14.62	11.92	6.19
													9.22	6.81	7.24
													8.61	8.96	14.35
													10.18	8.71	7.95
													14.11	7.66	15.06
													14.48	5.75	16
													9.31	7.61	14.51
													11.91	6.66	10.3
													10.57	8.43	7.12
													13.55	8.77	6.05
													14.78	9.54	11.22
													10.06	8.03	9.89
													15.84	7.64	4.98
													9.97	7.48	6.45
													15.6	7.46	9.16
													9.8	6.52	8.88
													7.75	11.78	8
													12.7	8.66	12.59
													8.02	12.27	5.97
													11.62	8.11	7.57
													9.71	7.21	7.44
													10.36	7.75	6.44
													9.94	10.32	4.24
													8.47	7.35	7.82
													12.59	9.71	12.88
													15.65	10.04	20.63
													7.78	6.98	10.33
													21.5	8.16	5.87
													17.35	8.56	6.07
													10.53	3.58	7.85
													9.57	11.14	9.78
													9.1	5.03	12.63
													16.54	11.86	8.65
													11.53	5.16	12.48
													18.26	9.18	8.22
													9.21	7.61	7.71
													4.86	14.08	11.08
													8.95	10.94	8.89
													19.13	8.31	6.31
													9.41	5.97	13.23
													8.95	7.85	10.78
													12.63	5.6	7.48
													16.04	8.88	9.32
													10.44	6.47	9.99
													11.51	6.41	8.73
													16.43	9.15	10.87
													14.01	8.5	10.72
													8.81	4.35	10.46
													8.87	14.18	10.85
													12.19	8.46	14.92
													10.99	6.52	9.18
													10.35	4.41	8.09
													9.55	3.97	8.45
													17.02	13.39	8.75
													13.18	9.89	9.38
													8.36	15.69
													12.3	8.16
														7.89
														5.79
														5.89
														8.37
														8.56
														6.91
														5.95
														7.75
														4.55
														12.44
														8.15
														11.45
														8.03
														8.68
														6.21
														9.59
														6.8
														8.09
														6.99
														12.13

## Sheet: Fig. 8
	Fig. 8c			Fig. 8e			Fig. 8f			Fig. 8i
	control	anti-G-CSFR		control	anti-G-CSFR		control	anti-G-CSFR		control	anti-G-CSFR
	806000000	5410000000		111.11	109.8		8.60383	9.89		0.176	0.112
	1100000000	2910000000		96.9	89.91		15.3946	9.69		0.302	0.231
	1520000000	128000000		122.1	88.72		14.4531	15.52		0.099	0.07
	1270000000	3030000000		123.74	71.5		8.60122	12.01		0.215	0.238
	7790000000	3030000000		87.01	69.32		10.2107	7.21		0.139	0.148
	4590000000	2420000000		140.42	56.37		16.8474	3.82		0.229	0.16
	2370000000	4370000000		83.73	85.7		10.6949	17.53		0.161	0.183
	1950000000	2790000000		94.05	54.48		12.9911	8.71		0.154	0.126
	5130000000	6080000000		85.58			7.43254	9.67		0.106	0.224
	4070000000	1260000000					8.87156	9.33		0.18	0.244
	2780000000	5730000000					12.4921	6.46		0.146	0.247
	11900000000	6980000000					8.70987	5.68		0.287	0.081
	7590000000	320000000					13.9421	11.72		0.228	0.2
	7000000000	1580000000					15.2686	6.56		0.226	0.257
	17200000000	2100000000					10.7644	13.28		0.166	0.178
	4750000000	5230000000					6.21296	9.7		0.12	0.11
	2400000000	3120000000					15.8441	15.42		0.07	0.132
	7730000000	1790000000					15.3739	9.08		0.068	0.062
	3320000000	1690000000					9.21482	9.6		0.133	0.066
	11000000000	5250000000					10.6924	7		0.03	0.124
	498000000	3150000000					11.288	14.87		0.072	0.187
	42200000	6820000000					4.71741	8.57		0.091	0.08
	7440000000	70000000					15.42	4.89		0.107	0.101
	6910000000	541000000					12.2959	12.85		0.115	0.081
	1810000000	1580000000					6.7537	6.93			0.174
	6960000000	215000000					10.5276	17.31
							16.238	15.56
							10.4477	11.85
							12.987	17.55
							12.8498	15.14
							9.43538	18.03
							11.2175	18.74
							10.9083	9.47
							9.58951	6.43
							8.55645	13.79
							5.92909	11.21
							15.3157	15.87
							15.1527	8.23
							10.0922	8.05
							6.62569	15.82
							4.38719	9.08
							14.31	14.96
							15.88	15.42
							12.87	8.44
							12.11	10.9
							8.34	10.36
							17.5	8.63
							18.46	9.26
							7.75	12.61
							20.14	6.99
							11.75	4.54
							23.28	10.16
							10.02	7.62
							8.81	9.26
							7.89	9.41
							4.84	6.77
							9.07	6.09
							8.94	8.33
							11.58	6.62
							7.11	5.83
							13.19	8.78
							11.4	7.57
							6.59	7.67
							13.42	5.84
							7.46	8.95
							7.93	6.81
							7.93	10.63
							13.17	7.65
							13.6	3.96
							6.56	10.13
							20.4	10.21
							9.53	7.6
							8.34	9.8
							10.33	8.82
							8.8	11.49
							15.52	8.13
							14.59	10.16
							7.32	6.69
							6.78	8.45
							16.43	7.69
							14.12	12.24
							10.15	10.86
							11.04	6.69
							13.91	16.82
							11.82	11.19
							7.48	12.97
							15.73	8.37
							10.94	8.17
							8.9	6.07
							9.49	6.77
							7.62	13.48
							8.64	9.34
							14.72	6.39
							16.38	5.65
							12.14	5.49
							8.93	11.44
							12	6.72
							12.32	6.95
							12.71	6.76
							11.83	8.67
							8.65	9.6
							12.68	8.13
							10.53	9.01
							17.81	5.85
							10.94	25.05
							14.09	14.84
							14.21	11.15
							10.54	10.55
							13.72	21.9
							7.23	7.02
							8.13	10.13
							8.66	11.34
							8.43	9.07
							9.62	16.22
							13.1	5.48
							12.88	13.11
							14.22	8.08
							6.35	5.32
							8.6	7.46
							11.87	4.45
							11.56	7.09
							6.32	9
							12.29	6.55
							9.98	10.53
							5.3	6.75
							12.68	13
							13	8.59
							16.09	9.54
							9.23	6.26
							17.51	5.79
							11.53	11.75
							20.67	20.42
							9.14	15.61
							10.43	7.75
							17.83	14.84
							9.03	10.97
							9.06	9.02
							9.17	6.68
							9.8	17.66
							7.34	10.45
							14.05	8.17
							8.27	5.31
							13.2	9.54
							8.72	4.7
							10.92	4.71
							16.05	12.85
							9.55	4.59
							15.26	5.81
							8.24	8.46
							13.66	9.25
							10.01	8.49
								11.07
								6.77
								9.8
								7.48
								6
								7.51
								8.82
								21.15
								6.23

## Sheet: SFig.1
	SFig. 1b			SFig. 1c			SFig. 1d			SFig. 1e			SFig. 1h
	DTCs	Random		DTCs	Random		DTCs	Random		DTCs	Random		DTCs	Random
	325	934.201		6.43564	4.20021		6.66667	16.3636		0	1.94085		0	571.342
	606.37	647.067		4.14201	7.42459		7.40741	8.55769		57.6923	1.13177		35.5638	504.308
	872.34	552.778		11.1111	6.27994		3.2967	17.9609		44.4444	3.80623		1.47628	395.387
	273.88	894.568		6.57895	1.83044		7.28477	12.5677		17.3913	5.33507
	278.05			0	2.28241					0	4.16963
	177.09			6.34921	1.33742					28.5714	3.69318
	425.13			7.31707	3.27553					3.47222	3.86473
	566.15			2.08333	2.17391					25.2747	6.02871
	114.85			6.58683	1.63652					55.6886	3.90033
	158.23			0	1.31488					20
	161.13			0	1.81818					21.8543
	21.28				2.49187
	431.49
	747.13
	1414.38
	168.55
	299.62
	290.32
	97.21
	286.18
	59.8
	68.76
	148.54
	91.18
	71.51

## Sheet: SFig. 2
	SFig. 2a
	non-met	met
	37.178	32.1446
	42.644	32.915
	34.125	25.7739
	32.992	25.5128

[truncated: 4 more sheets: SFig. 3, SFig. 4, SFig. 5, SFig. 6]
